# Supplementary material for: Robust and Sustained STING Pathway Activation via Hydrogel-Based In Situ Vaccination for Cancer Immunotherapy
Source: ACS Nano. 2024 Oct 15;18(43):29439–56. doi: 10.1021/acsnano.3c12337 (PMC11526424; doi:10.1021/acsnano.3c12337)
Supplement: Supplementary file 1 — nn3c12337_si_001.xlsx [file nn3c12337_si_001.xlsx]

## Sheet: Dox_196D209U
geneID	log2FoldChange	pvalue	padj	havana_gene	mgi_id	gene_type	gene_name
ENSMUSG00000000204.16	2.74534	0	0	OTTMUSG00000000920.2	MGI:1329010	protein_coding	Slfn4
ENSMUSG00000001228.14	-3.12565	0	0	OTTMUSG00000021035.4	MGI:1338889	protein_coding	Uhrf1
ENSMUSG00000003779.16	-2.9046	0	0	OTTMUSG00000073237.1	MGI:1201682	protein_coding	Kif20a
ENSMUSG00000018102.5	2.71102	0	0	OTTMUSG00000000566.2	MGI:1915274	protein_coding	H2bc4
ENSMUSG00000020638.8	3.40619	0	0	OTTMUSG00000067128.2	MGI:99830	protein_coding	Cmpk2
ENSMUSG00000020641.16	4.25252	0	0	OTTMUSG00000027569.2	MGI:1929628	protein_coding	Rsad2
ENSMUSG00000020914.17	-3.5332	0	0	OTTMUSG00000006446.1	MGI:98790	protein_coding	Top2a
ENSMUSG00000022504.10	-2.13359	0	0	OTTMUSG00000071197.2	MGI:108445	protein_coding	Ciita
ENSMUSG00000023015.14	-3.93927	0	0	OTTMUSG00000035793.5	MGI:1349423	protein_coding	Racgap1
ENSMUSG00000025498.15	3.75443	0	0	OTTMUSG00000024538.6	MGI:1859212	protein_coding	Irf7
ENSMUSG00000026605.14	-5.25532	0	0	OTTMUSG00000035168.6	MGI:1313302	protein_coding	Cenpf
ENSMUSG00000027715.9	-4.40414	0	0	OTTMUSG00000006485.5	MGI:108069	protein_coding	Ccna2
ENSMUSG00000028037.13	2.48939	0	0	OTTMUSG00000022663.2	MGI:2443016	protein_coding	Ifi44
ENSMUSG00000029561.17	2.8782	0	0	OTTMUSG00000014606.3	MGI:1344390	protein_coding	Oasl2
ENSMUSG00000030091.17	-2.18896	0	0	OTTMUSG00000023319.4	MGI:1859555	protein_coding	Nup210
ENSMUSG00000030107.10	2.03715	0	0	OTTMUSG00000056866.1	MGI:1344364	protein_coding	Usp18
ENSMUSG00000031004.8	-2.68193	0	0	OTTMUSG00000060275.3	MGI:106035	protein_coding	Mki67
ENSMUSG00000032661.9	2.25175	0	0	OTTMUSG00000036440.3	MGI:2180850	protein_coding	Oas3
ENSMUSG00000033355.6	2.33566	0	0	OTTMUSG00000060333.6	MGI:1915025	protein_coding	Rtp4
ENSMUSG00000034459.8	3.31005	0	0	OTTMUSG00000016647.1	MGI:99450	protein_coding	Ifit1
ENSMUSG00000038252.13	-2.77863	0	0	OTTMUSG00000046177.2	MGI:1915548	protein_coding	Ncapd2
ENSMUSG00000038943.16	-3.81378	0	0	OTTMUSG00000037307.4	MGI:1858961	protein_coding	Prc1
ENSMUSG00000041827.15	2.62663	0	0	OTTMUSG00000014607.1	MGI:2180849	protein_coding	Oasl1
ENSMUSG00000045328.11	-3.47758	0	0	OTTMUSG00000054878.3	MGI:1098230	protein_coding	Cenpe
ENSMUSG00000045932.12	3.21265	0	0	OTTMUSG00000016643.2	MGI:99449	protein_coding	Ifit2
ENSMUSG00000050578.10	2.28476	0	0	OTTMUSG00000062269.1	MGI:1340026	protein_coding	Mmp13
ENSMUSG00000053835.17	2.17367	0	0	OTTMUSG00000014957.2	MGI:95958	protein_coding	H2-T24
ENSMUSG00000057596.13	2.44566	0	0	OTTMUSG00000019202.3	MGI:3035181	protein_coding	Trim30d
ENSMUSG00000066861.14	2.08235	0	0	OTTMUSG00000030607.1	MGI:97429	protein_coding	Oas1g
ENSMUSG00000073489.6	2.28625	0	0	OTTMUSG00000033920.3	MGI:96429	protein_coding	Ifi204
ENSMUSG00000074896.3	3.70273	0	0	OTTMUSG00000016645.1	MGI:1101055	protein_coding	Ifit3
ENSMUSG00000018930.3	2.87636	1.74769e-307	6.75938e-305	OTTMUSG00000000993.1	MGI:98261	protein_coding	Ccl4
ENSMUSG00000040963.15	-2.46427	4.50324e-298	1.70752e-295	OTTMUSG00000006018.3	MGI:88082	protein_coding	Asgr2
ENSMUSG00000012443.4	-3.77769	6.36763e-294	2.28032e-291	OTTMUSG00000074095.1	MGI:1098231	protein_coding	Kif11
ENSMUSG00000027469.16	-2.55361	1.79688e-286	6.09614e-284	OTTMUSG00000015861.1	MGI:1919369	protein_coding	Tpx2
ENSMUSG00000036777.8	-3.60696	1.15488e-283	3.78527e-281	OTTMUSG00000062373.1	MGI:1920174	protein_coding	Anln
ENSMUSG00000035692.7	3.28944	3.27159e-282	1.05443e-279	OTTMUSG00000074683.1	MGI:1855694	protein_coding	Isg15
ENSMUSG00000026355.11	-2.53485	1.37677e-270	4.09599e-268	OTTMUSG00000049360.1	MGI:1298227	protein_coding	Mcm6
ENSMUSG00000054717.7	-2.16333	9.10384e-270	2.62761e-267	OTTMUSG00000060717.1	MGI:96157	protein_coding	Hmgb2
ENSMUSG00000024590.8	-2.29953	1.67011e-268	4.68065e-266	OTTMUSG00000016318.1	MGI:96795	protein_coding	Lmnb1
ENSMUSG00000048327.6	-3.69681	1.21439e-262	3.26166e-260	OTTMUSG00000015411.1	MGI:1917716	protein_coding	Ckap2l
ENSMUSG00000029298.15	2.03578	6.42896e-262	1.70306e-259	OTTMUSG00000053800.2	MGI:3605620	protein_coding	Gbp9
ENSMUSG00000033952.14	-4.91974	6.29082e-261	1.64394e-258	OTTMUSG00000019630.3	MGI:1334448	protein_coding	Aspm
ENSMUSG00000020330.16	-3.30512	9.26362e-261	2.38853e-258	OTTMUSG00000005436.3	MGI:104667	protein_coding	Hmmr
ENSMUSG00000000303.12	-2.11699	3.63742e-258	9.13513e-256	OTTMUSG00000020588.1	MGI:88354	protein_coding	Cdh1
ENSMUSG00000027322.11	2.10208	2.41175e-248	5.5522e-246	OTTMUSG00000015684.2	MGI:99668	protein_coding	Siglec1
ENSMUSG00000027326.13	-4.16005	1.26544e-235	2.81276e-233	OTTMUSG00000015766.7	MGI:1923714	protein_coding	Knl1
ENSMUSG00000041801.5	2.15853	1.01406e-232	2.20336e-230	OTTMUSG00000022104.1	MGI:1351485	protein_coding	Phlda3
ENSMUSG00000070327.14	2.65394	4.01429e-224	8.25833e-222	OTTMUSG00000003910.5	MGI:1289196	protein_coding	Rnf213
ENSMUSG00000020649.11	-2.95374	8.13568e-224	1.63883e-221	OTTMUSG00000027512.2	MGI:98181	protein_coding	Rrm2
ENSMUSG00000030867.7	-4.16091	1.32261e-214	2.53234e-212	OTTMUSG00000058103.1	MGI:97621	protein_coding	Plk1
ENSMUSG00000028832.11	-2.56721	6.53332e-213	1.22661e-210	OTTMUSG00000010830.2	MGI:96739	protein_coding	Stmn1
ENSMUSG00000027306.15	-3.85057	1.68259e-212	3.12865e-210	OTTMUSG00000015954.1	MGI:2675669	protein_coding	Nusap1
ENSMUSG00000025993.10	2.15733	1.54869e-211	2.82534e-209	OTTMUSG00000046528.3	MGI:1315204	protein_coding	Slc40a1
ENSMUSG00000024989.15	-3.36999	1.43197e-210	2.56402e-208	OTTMUSG00000074104.1	MGI:1921357	protein_coding	Cep55
ENSMUSG00000042489.15	-3.37009	1.79571e-209	3.15686e-207	OTTMUSG00000009280.2	MGI:2445153	protein_coding	Clspn
ENSMUSG00000001517.14	-3.09423	1.45916e-208	2.5421e-206	OTTMUSG00000023770.4	MGI:1347487	protein_coding	Foxm1
ENSMUSG00000035373.2	3.65922	4.41177e-208	7.6174e-206	OTTMUSG00000000856.1	MGI:99512	protein_coding	Ccl7
ENSMUSG00000079362.5	2.79345	1.41419e-207	2.42015e-205	OTTMUSG00000053879.1	MGI:5663439	protein_coding	Gm43302
ENSMUSG00000076617.9	-5.13193	1.73136e-207	2.93694e-205	OTTMUSG00000051485.2	MGI:96448	IG_C_gene	Ighm
ENSMUSG00000026536.9	2.33276	1.69838e-206	2.80712e-204	OTTMUSG00000050203.1	MGI:3041120	protein_coding	Ifi211
ENSMUSG00000070323.11	3.19553	4.51285e-204	7.27246e-202	OTTMUSG00000031478.2	MGI:3039232	protein_coding	Mmp27
ENSMUSG00000006398.15	-3.944	2.89652e-202	4.51717e-200	OTTMUSG00000008798.4	MGI:1859866	protein_coding	Cdc20
ENSMUSG00000058290.4	-3.86112	1.46981e-199	2.27386e-197	OTTMUSG00000071240.1	MGI:2146156	protein_coding	Espl1
ENSMUSG00000054263.12	-2.0494	1.72691e-199	2.62953e-197	OTTMUSG00000070199.1	MGI:96788	protein_coding	Lifr
ENSMUSG00000106734.3	2.2737	2.49623e-197	3.74203e-195	OTTMUSG00000055005.2	MGI:5295666	processed_transcript	Gm20559
ENSMUSG00000020926.16	-3.42608	8.97567e-196	1.29531e-193	OTTMUSG00000002992.1	MGI:1098667	protein_coding	Adam11
ENSMUSG00000020493.8	-3.87176	2.12754e-192	2.93874e-190	OTTMUSG00000001219.1	MGI:2444496	protein_coding	Prr11
ENSMUSG00000032218.7	-4.83187	3.2024e-192	4.39205e-190	OTTMUSG00000063622.1	MGI:88311	protein_coding	Ccnb2
ENSMUSG00000024795.11	-2.26814	1.41625e-191	1.9152e-189	OTTMUSG00000068143.2	MGI:2444576	protein_coding	Kif20b
ENSMUSG00000002055.9	-3.6065	7.80156e-191	1.04768e-188	OTTMUSG00000000103.1	MGI:1927470	protein_coding	Spag5
ENSMUSG00000036768.6	-2.85163	1.97313e-189	2.57814e-187	OTTMUSG00000062832.1	MGI:1098258	protein_coding	Kif15
ENSMUSG00000041431.16	-3.21244	8.57897e-186	1.09145e-183	OTTMUSG00000020969.3	MGI:88302	protein_coding	Ccnb1
ENSMUSG00000104713.4	2.62297	2.30367e-183	2.87409e-181	OTTMUSG00000053861.2	MGI:2140937	protein_coding	Gbp6
ENSMUSG00000027379.13	-3.1573	2.93971e-183	3.64412e-181	OTTMUSG00000016093.3	MGI:1100510	protein_coding	Bub1
ENSMUSG00000001403.13	-4.52109	8.85188e-181	1.05665e-178	OTTMUSG00000001153.2	MGI:1915862	protein_coding	Ube2c
ENSMUSG00000027331.15	-3.32566	4.24028e-179	4.99991e-177	OTTMUSG00000015640.4	MGI:1289298	protein_coding	Knstrn
ENSMUSG00000040204.6	-3.98221	8.7043e-179	1.014e-176	OTTMUSG00000029849.1	MGI:1915276	protein_coding	Pclaf
ENSMUSG00000089809.9	2.03386	3.57626e-175	4.04431e-173	OTTMUSG00000035958.2	MGI:2443755	protein_coding	Rasgef1b
ENSMUSG00000034311.3	-4.17718	1.79201e-174	2.00312e-172	OTTMUSG00000018285.3	MGI:108389	protein_coding	Kif4
ENSMUSG00000039146.5	2.39232	1.08116e-171	1.19471e-169	OTTMUSG00000053619.1	MGI:95975	protein_coding	Ifi44l
ENSMUSG00000032254.10	-2.17673	5.73845e-167	6.16501e-165	OTTMUSG00000062532.2	MGI:1919069	protein_coding	Kif23
ENSMUSG00000020897.12	-2.95678	2.90177e-166	3.06636e-164	OTTMUSG00000005961.2	MGI:107168	protein_coding	Aurkb
ENSMUSG00000017716.15	-3.7287	6.66228e-163	6.88958e-161	OTTMUSG00000003737.1	MGI:1203517	protein_coding	Birc5
ENSMUSG00000068245.14	2.25071	6.8359e-163	7.03153e-161	OTTMUSG00000034689.1	MGI:1277133	protein_coding	Phf11d
ENSMUSG00000031503.13	2.04875	1.46292e-160	1.42878e-158	OTTMUSG00000021317.3	MGI:88455	protein_coding	Col4a2
ENSMUSG00000001334.9	-2.40933	2.9993e-158	2.87131e-156	OTTMUSG00000009621.1	MGI:1917614	protein_coding	Fndc5
ENSMUSG00000029414.11	-3.27087	1.61259e-157	1.5138e-155	OTTMUSG00000054741.1	MGI:2673709	protein_coding	Kntc1
ENSMUSG00000040026.8	2.40438	7.41927e-157	6.89778e-155	OTTMUSG00000060224.2	MGI:98223	protein_coding	Saa3
ENSMUSG00000037313.16	-2.39418	1.50428e-156	1.38523e-154	OTTMUSG00000025055.7	MGI:1341163	protein_coding	Tacc3
ENSMUSG00000026475.7	2.14668	3.34845e-155	2.9978e-153	OTTMUSG00000020889.1	MGI:108407	protein_coding	Rgs16
ENSMUSG00000028678.13	-4.26222	4.26136e-155	3.79752e-153	OTTMUSG00000009919.3	MGI:1921054	protein_coding	Kif2c
ENSMUSG00000023505.13	-2.92436	7.90053e-154	6.94456e-152	OTTMUSG00000024338.5	MGI:1315198	protein_coding	Cdca3
ENSMUSG00000031530.6	2.32473	1.55422e-153	1.35385e-151	OTTMUSG00000016984.1	MGI:2442191	protein_coding	Dusp4
ENSMUSG00000048922.18	-3.43776	3.37959e-153	2.93069e-151	OTTMUSG00000033334.4	MGI:1919787	protein_coding	Cdca2
ENSMUSG00000029516.19	-4.06202	1.22849e-152	1.04654e-150	OTTMUSG00000014714.10	MGI:105313	protein_coding	Cit
ENSMUSG00000026683.14	-4.0934	4.4012e-152	3.73291e-150	OTTMUSG00000049910.2	MGI:1914227	protein_coding	Nuf2
ENSMUSG00000033031.13	-2.63961	5.372e-151	4.49713e-149	OTTMUSG00000028726.1	MGI:2146335	protein_coding	Cip2a
ENSMUSG00000037544.14	-2.53529	6.38694e-148	5.25577e-146	OTTMUSG00000042413.4	MGI:2183453	protein_coding	Dlgap5
ENSMUSG00000022122.15	2.43591	1.62438e-147	1.33103e-145	OTTMUSG00000069563.1	MGI:102720	protein_coding	Ednrb
ENSMUSG00000028551.14	-2.06093	2.6944e-146	2.18926e-144	OTTMUSG00000008484.1	MGI:105388	protein_coding	Cdkn2c
ENSMUSG00000020486.19	-2.25091	1.55028e-140	1.21867e-138	OTTMUSG00000001264.8	MGI:1270156	protein_coding	Septin4
ENSMUSG00000007080.14	-2.39753	1.84264e-140	1.44263e-138	OTTMUSG00000026219.3	MGI:1196391	protein_coding	Pole
ENSMUSG00000026669.14	-2.89208	2.94127e-136	2.17924e-134	OTTMUSG00000010867.2	MGI:1917274	protein_coding	Mcm10
ENSMUSG00000027496.15	-2.89538	5.25612e-136	3.8795e-134	OTTMUSG00000016161.1	MGI:894678	protein_coding	Aurka
ENSMUSG00000064220.6	2.22385	7.50483e-135	5.43552e-133	OTTMUSG00000042073.1	MGI:96097	protein_coding	H2ac18
ENSMUSG00000041498.13	-4.46881	8.99558e-133	6.39546e-131	OTTMUSG00000046083.5	MGI:1098226	protein_coding	Kif14
ENSMUSG00000015880.13	-3.20481	3.43774e-130	2.39997e-128	OTTMUSG00000027810.4	MGI:1930197	protein_coding	Ncapg
ENSMUSG00000051339.10	-2.49362	4.443e-129	3.06852e-127	OTTMUSG00000025834.4	MGI:1920194	protein_coding	2900026A02Rik
ENSMUSG00000018983.9	-3.78089	2.00393e-125	1.35497e-123	OTTMUSG00000009869.1	MGI:1096341	protein_coding	E2f2
ENSMUSG00000086425.7	-2.84817	2.88404e-125	1.93651e-123	OTTMUSG00000011626.1	MGI:2443559	lincRNA	F730016J06Rik
ENSMUSG00000027699.19	-2.53522	4.37634e-122	2.83992e-120	OTTMUSG00000021265.4	MGI:95281	protein_coding	Ect2
ENSMUSG00000026249.10	3.18477	7.66374e-119	4.89114e-117	OTTMUSG00000021751.3	MGI:101780	protein_coding	Serpine2
ENSMUSG00000034906.15	-2.21397	1.56267e-118	9.94045e-117	OTTMUSG00000016017.2	MGI:2444777	protein_coding	Ncaph
ENSMUSG00000047562.3	4.33289	1.87792e-118	1.19066e-116	OTTMUSG00000062272.1	MGI:97007	protein_coding	Mmp10
ENSMUSG00000024056.10	-3.31206	1.31982e-116	8.20668e-115	OTTMUSG00000072627.1	MGI:1914302	protein_coding	Ndc80
ENSMUSG00000035184.15	2.07989	1.36662e-116	8.47044e-115	OTTMUSG00000034680.2	MGI:3645930	protein_coding	Fam124a
ENSMUSG00000040247.6	-3.04699	1.95285e-115	1.18755e-113	OTTMUSG00000073949.1	MGI:1922072	protein_coding	Tbc1d10c
ENSMUSG00000030474.9	-2.17434	9.28675e-115	5.59461e-113	OTTMUSG00000058306.2	MGI:1932475	protein_coding	Siglece
ENSMUSG00000026622.15	-3.67108	1.12256e-114	6.72079e-113	OTTMUSG00000027018.4	MGI:109359	protein_coding	Nek2
ENSMUSG00000058794.12	-2.00301	3.98102e-113	2.33997e-111	OTTMUSG00000034093.2	MGI:97308	protein_coding	Nfe2
ENSMUSG00000040084.9	-4.1956	1.18736e-107	6.57913e-106	OTTMUSG00000015367.1	MGI:1333889	protein_coding	Bub1b
ENSMUSG00000073555.1	2.06971	1.35661e-107	7.49549e-106	OTTMUSG00000033995.1	MGI:3644953	protein_coding	Gm4951
ENSMUSG00000051378.10	-2.49805	7.44824e-107	4.06876e-105	OTTMUSG00000003098.2	MGI:2446979	protein_coding	Kif18b
ENSMUSG00000079339.7	3.57091	2.73563e-106	1.486e-104	OTTMUSG00000016644.2	MGI:3650685	protein_coding	Ifit1bl1
ENSMUSG00000038379.15	-3.74193	3.91469e-105	2.09702e-103	OTTMUSG00000044947.5	MGI:1194921	protein_coding	Ttk
ENSMUSG00000028702.15	-2.54213	2.06597e-104	1.09457e-102	OTTMUSG00000008554.2	MGI:894697	protein_coding	Rad54l
ENSMUSG00000030677.8	-2.21781	1.44934e-103	7.61613e-102	OTTMUSG00000058381.2	MGI:109233	protein_coding	Kif22
ENSMUSG00000052336.7	-2.41924	1.76516e-103	9.2506e-102	OTTMUSG00000062524.1	MGI:1333815	protein_coding	Cx3cr1
ENSMUSG00000032484.8	-3.78482	3.42211e-103	1.78374e-101	OTTMUSG00000023542.4	MGI:105983	protein_coding	Ngp
ENSMUSG00000026039.9	-2.46884	3.94579e-100	2.00272e-98	OTTMUSG00000021832.2	MGI:1098767	protein_coding	Sgo2a
ENSMUSG00000070501.14	2.83015	3.00839e-99	1.51501e-97	OTTMUSG00000033419.3	MGI:3584522	protein_coding	Ifi214
ENSMUSG00000000673.9	-2.77583	2.11947e-98	1.05363e-96	OTTMUSG00000072778.1	MGI:1349444	protein_coding	Haao
ENSMUSG00000022021.14	-2.38028	2.34382e-98	1.16218e-96	OTTMUSG00000069328.1	MGI:1927222	protein_coding	Diaph3
ENSMUSG00000035683.13	-2.3104	1.78961e-96	8.48224e-95	OTTMUSG00000006665.5	MGI:106924	protein_coding	Melk
ENSMUSG00000034457.10	2.97936	1.11202e-95	5.19426e-94	OTTMUSG00000018046.1	MGI:2442860	protein_coding	Eda2r
ENSMUSG00000097145.5	2.80487	5.39631e-94	2.45539e-92	OTTMUSG00000054566.2	MGI:3041212	processed_transcript	9230114K14Rik
ENSMUSG00000039396.11	-3.99292	7.57527e-94	3.43069e-92	OTTMUSG00000023310.6	MGI:2384588	protein_coding	Neil3
ENSMUSG00000090394.8	-2.25552	2.91852e-93	1.30343e-91	OTTMUSG00000036480.3	MGI:1914897	protein_coding	4930523C07Rik
ENSMUSG00000062488.9	3.40911	2.26942e-92	1.00196e-90	OTTMUSG00000016648.1	MGI:3698419	protein_coding	Ifit3b
ENSMUSG00000000782.16	-2.37168	1.28352e-88	5.39582e-87	OTTMUSG00000005622.2	MGI:98507	protein_coding	Tcf7
ENSMUSG00000029322.12	2.64339	6.65157e-88	2.75435e-86	OTTMUSG00000026150.1	MGI:2445289	protein_coding	Plac8
ENSMUSG00000022322.8	-3.47757	1.07556e-87	4.44426e-86	OTTMUSG00000059763.1	MGI:1338802	protein_coding	Shcbp1
ENSMUSG00000028718.16	-3.30754	1.9456e-87	7.97117e-86	OTTMUSG00000008583.3	MGI:107477	protein_coding	Stil
ENSMUSG00000022034.10	-3.89686	1.04429e-86	4.21596e-85	OTTMUSG00000024476.2	MGI:1919238	protein_coding	Esco2
ENSMUSG00000034206.15	-2.5919	1.8915e-85	7.48015e-84	OTTMUSG00000043424.2	MGI:2155399	protein_coding	Polq
ENSMUSG00000041538.16	-2.46664	1.42754e-84	5.58821e-83	OTTMUSG00000037093.4	MGI:95925	protein_coding	H2-Ob
ENSMUSG00000107215.1	2.13968	1.96508e-81	7.39313e-80	OTTMUSG00000055007.1	MGI:5663334	TEC	Gm43197
ENSMUSG00000046591.10	-3.46264	1.08022e-80	4.0249e-79	OTTMUSG00000058577.1	MGI:1924261	protein_coding	Ticrr
ENSMUSG00000027358.6	2.01729	1.40671e-80	5.23132e-79	OTTMUSG00000015653.1	MGI:88177	protein_coding	Bmp2
ENSMUSG00000035385.5	2.74393	6.24394e-80	2.29118e-78	OTTMUSG00000000852.1	MGI:98259	protein_coding	Ccl2
ENSMUSG00000019773.7	-2.43729	1.78418e-79	6.48544e-78	OTTMUSG00000022756.1	MGI:1914391	protein_coding	Fbxo5
ENSMUSG00000004568.13	-2.17875	2.47083e-79	8.931e-78	OTTMUSG00000030752.6	MGI:2142567	protein_coding	Arhgef18
ENSMUSG00000010461.15	2.11036	1.69046e-78	6.02027e-77	OTTMUSG00000064260.1	MGI:1337104	protein_coding	Eya4
ENSMUSG00000023908.8	-2.91115	1.74284e-78	6.19541e-77	OTTMUSG00000072457.4	MGI:2137630	protein_coding	Pkmyt1
ENSMUSG00000032530.14	2.56908	2.47712e-77	8.66232e-76	OTTMUSG00000027453.4	MGI:1916282	protein_coding	Lyzl4
ENSMUSG00000060639.5	3.15491	3.81093e-76	1.31365e-74	OTTMUSG00000000471.1	MGI:2448432	protein_coding	H4c9
ENSMUSG00000022240.10	-2.76333	2.04021e-72	6.69841e-71	OTTMUSG00000070165.2	MGI:1195966	protein_coding	Ctnnd2
ENSMUSG00000002108.10	2.25229	2.90338e-72	9.50011e-71	OTTMUSG00000014415.2	MGI:1352462	protein_coding	Nr1h3
ENSMUSG00000040899.14	-2.61875	5.46168e-72	1.77509e-70	OTTMUSG00000072068.1	MGI:1333797	protein_coding	Ccr6
ENSMUSG00000028044.6	-2.30629	3.20562e-71	1.0349e-69	OTTMUSG00000022072.2	MGI:1889208	protein_coding	Cks1b
ENSMUSG00000051220.2	-2.3302	2.10556e-70	6.69693e-69	OTTMUSG00000018309.1	MGI:2654144	protein_coding	Ercc6l
ENSMUSG00000035352.3	3.30733	1.23103e-69	3.82729e-68	OTTMUSG00000000861.1	MGI:108224	protein_coding	Ccl12
ENSMUSG00000008734.9	2.85587	1.77367e-68	5.46167e-67	OTTMUSG00000059047.1	MGI:1927596	protein_coding	Gprc5b
ENSMUSG00000027323.10	-2.90248	6.37241e-68	1.94984e-66	OTTMUSG00000015759.3	MGI:97890	protein_coding	Rad51
ENSMUSG00000022586.11	2.30683	6.64769e-68	2.02765e-66	OTTMUSG00000045160.2	MGI:1888480	protein_coding	Ly6i
ENSMUSG00000022090.10	-2.55545	1.94661e-67	5.89101e-66	OTTMUSG00000033027.4	MGI:2384850	protein_coding	Pdlim2
ENSMUSG00000034023.16	-2.56296	9.11281e-67	2.7237e-65	OTTMUSG00000023488.4	MGI:2448480	protein_coding	Fancd2
ENSMUSG00000033420.12	3.92058	9.80627e-67	2.92194e-65	OTTMUSG00000057167.1	MGI:1916788	protein_coding	Antxr1
ENSMUSG00000040703.11	-2.50789	5.6547e-66	1.65934e-64	OTTMUSG00000024365.2	MGI:1921384	protein_coding	Cyp2s1
ENSMUSG00000022887.9	2.07075	5.06336e-63	1.3948e-61	OTTMUSG00000071302.1	MGI:88492	protein_coding	Masp1
ENSMUSG00000017499.15	-2.48534	1.84487e-62	4.97574e-61	OTTMUSG00000006454.2	MGI:1345150	protein_coding	Cdc6
ENSMUSG00000020808.3	-4.74811	3.40461e-62	9.16968e-61	OTTMUSG00000025763.3	MGI:1924434	protein_coding	Pimreg
ENSMUSG00000075602.10	3.80288	6.30728e-62	1.68934e-60	OTTMUSG00000045110.7	MGI:107527	protein_coding	Ly6a
ENSMUSG00000066677.12	3.01632	7.41381e-62	1.98022e-60	OTTMUSG00000033992.4	MGI:2442822	protein_coding	Ifi208
ENSMUSG00000012350.15	-2.17154	1.71879e-61	4.57823e-60	OTTMUSG00000014852.7	MGI:1270840	protein_coding	Ehf
ENSMUSG00000023940.14	-3.57772	2.98215e-60	7.70973e-59	OTTMUSG00000024480.1	MGI:1919665	protein_coding	Sgo1
ENSMUSG00000020185.16	-3.51264	3.81832e-60	9.81898e-59	OTTMUSG00000037938.1	MGI:1289147	protein_coding	E2f7
ENSMUSG00000027171.10	3.30716	8.5645e-60	2.18785e-58	OTTMUSG00000014971.3	MGI:2442211	protein_coding	Prrg4
ENSMUSG00000019214.14	-2.46066	3.90038e-59	9.8854e-58	OTTMUSG00000035879.4	MGI:2384887	protein_coding	Chtf18
ENSMUSG00000028546.17	3.0083	4.68358e-59	1.18394e-57	OTTMUSG00000008498.3	MGI:107427	protein_coding	Elavl4
ENSMUSG00000029096.15	-2.12586	7.20024e-59	1.81536e-57	OTTMUSG00000024097.3	MGI:1925808	protein_coding	Htra3
ENSMUSG00000070047.14	2.83898	2.93924e-57	7.14955e-56	OTTMUSG00000048086.8	MGI:109168	protein_coding	Fat1
ENSMUSG00000032496.7	-2.76114	1.07705e-56	2.58413e-55	OTTMUSG00000052503.6	MGI:96837	protein_coding	Ltf
ENSMUSG00000022033.9	-3.54918	2.04044e-56	4.87136e-55	OTTMUSG00000027681.3	MGI:1289156	protein_coding	Pbk
ENSMUSG00000010342.16	2.12452	7.2299e-56	1.71338e-54	OTTMUSG00000001260.2	MGI:1933227	protein_coding	Tex14
ENSMUSG00000028175.15	-4.42441	1.76142e-55	4.12878e-54	OTTMUSG00000026469.1	MGI:1923381	protein_coding	Depdc1a
ENSMUSG00000032532.7	3.51633	2.85453e-55	6.65874e-54	OTTMUSG00000062636.2	MGI:88297	protein_coding	Cck
ENSMUSG00000032783.9	-4.41652	1.54252e-54	3.57238e-53	OTTMUSG00000070949.4	MGI:1925983	protein_coding	Troap
ENSMUSG00000023919.8	-2.40802	2.27368e-54	5.24684e-53	OTTMUSG00000033029.2	MGI:1933744	protein_coding	Cenpq
ENSMUSG00000054072.12	3.44212	2.41819e-54	5.5604e-53	OTTMUSG00000073536.1	MGI:1926259	protein_coding	Iigp1
ENSMUSG00000035455.12	-2.55907	2.62585e-54	6.03072e-53	OTTMUSG00000005160.2	MGI:1890648	protein_coding	Fignl1
ENSMUSG00000021697.12	-3.10689	3.74655e-53	8.40496e-52	OTTMUSG00000036632.2	MGI:2145425	protein_coding	Depdc1b
ENSMUSG00000030346.16	-2.75322	1.3719e-52	3.0424e-51	OTTMUSG00000024111.4	MGI:1098224	protein_coding	Rad51ap1
ENSMUSG00000026196.7	-2.60427	4.13369e-52	9.07347e-51	OTTMUSG00000030938.3	MGI:1328361	protein_coding	Bard1
ENSMUSG00000037474.13	-2.0081	1.04e-51	2.26736e-50	OTTMUSG00000051673.6	MGI:1924093	protein_coding	Dtl
ENSMUSG00000045573.9	2.13643	2.99231e-51	6.4438e-50	OTTMUSG00000004406.2	MGI:104629	protein_coding	Penk
ENSMUSG00000050953.10	2.58437	7.02233e-51	1.50219e-49	OTTMUSG00000064409.2	MGI:95713	protein_coding	Gja1
ENSMUSG00000006445.3	2.38709	9.70869e-51	2.06769e-49	OTTMUSG00000010200.1	MGI:95278	protein_coding	Epha2
ENSMUSG00000027115.14	-2.84835	9.7516e-51	2.07455e-49	OTTMUSG00000015098.5	MGI:2446977	protein_coding	Kif18a
ENSMUSG00000021965.3	-2.64323	1.09659e-50	2.32777e-49	OTTMUSG00000068995.1	MGI:3041235	protein_coding	Ska3
ENSMUSG00000039055.4	-2.65876	9.21231e-50	1.93219e-48	OTTMUSG00000002020.1	MGI:3576783	protein_coding	Eme1
ENSMUSG00000024924.14	4.22422	1.07427e-49	2.24587e-48	OTTMUSG00000035962.10	MGI:98935	protein_coding	Vldlr
ENSMUSG00000051235.10	-2.04663	3.60068e-49	7.44705e-48	OTTMUSG00000065714.2	MGI:2443149	protein_coding	Gen1
ENSMUSG00000031262.12	-2.13389	4.97433e-49	1.02661e-47	OTTMUSG00000019228.3	MGI:2147897	protein_coding	Cenpi
ENSMUSG00000051517.14	-3.00897	1.18495e-48	2.42225e-47	OTTMUSG00000006925.14	MGI:3036286	protein_coding	Arhgef39
ENSMUSG00000039187.16	-2.69091	2.77837e-48	5.6437e-47	OTTMUSG00000029069.2	MGI:2384790	protein_coding	Fanci
ENSMUSG00000034818.17	4.10413	3.83886e-48	7.74096e-47	OTTMUSG00000030422.4	MGI:2442333	protein_coding	Celf5
ENSMUSG00000078616.2	2.33246	1.16771e-46	2.28555e-45	OTTMUSG00000019182.3	MGI:4821257	protein_coding	Trim30c
ENSMUSG00000026873.9	-2.02495	1.20526e-46	2.35665e-45	OTTMUSG00000012270.3	MGI:1921266	protein_coding	Phf19
ENSMUSG00000024791.10	-2.18907	2.42163e-46	4.69705e-45	OTTMUSG00000017313.2	MGI:1915099	protein_coding	Cdca5
ENSMUSG00000074476.6	-3.82406	2.5378e-46	4.91743e-45	OTTMUSG00000063570.2	MGI:1914879	protein_coding	Spc24
ENSMUSG00000035365.15	-2.40463	1.07276e-45	2.05193e-44	OTTMUSG00000035174.2	MGI:1922567	protein_coding	Parpbp
ENSMUSG00000057123.14	2.72836	1.51403e-45	2.88173e-44	OTTMUSG00000022046.4	MGI:95716	protein_coding	Gja5
ENSMUSG00000029189.10	2.37902	2.06713e-45	3.92674e-44	OTTMUSG00000054611.3	MGI:1916941	protein_coding	Sel1l3
ENSMUSG00000062510.12	-2.02442	2.08228e-45	3.95164e-44	OTTMUSG00000029639.3	MGI:2685830	protein_coding	Nsl1
ENSMUSG00000021303.14	3.24716	2.12226e-45	4.02356e-44	OTTMUSG00000029824.2	MGI:102703	protein_coding	Gng4
ENSMUSG00000070524.1	2.22725	3.69838e-45	6.95037e-44	OTTMUSG00000049943.2	MGI:3576487	protein_coding	Fcrlb
ENSMUSG00000106464.1	2.44975	6.84357e-45	1.27496e-43	OTTMUSG00000054567.2	MGI:3041216	lincRNA	C130083M11Rik
ENSMUSG00000053062.16	2.05288	1.26029e-44	2.32997e-43	OTTMUSG00000025168.3	MGI:1933820	protein_coding	Jam2
ENSMUSG00000038587.10	2.14135	2.54081e-44	4.67944e-43	OTTMUSG00000063494.2	MGI:1932576	protein_coding	Akap12
ENSMUSG00000026228.6	2.67458	1.90658e-43	3.44574e-42	OTTMUSG00000033955.2	MGI:109323	protein_coding	Htr2b
ENSMUSG00000105096.1	2.4044	3.29799e-43	5.93822e-42	OTTMUSG00000053860.1	MGI:4359647	protein_coding	Gbp10
ENSMUSG00000029371.7	2.56302	3.83483e-43	6.87284e-42	OTTMUSG00000055503.1	MGI:1096868	protein_coding	Cxcl5
ENSMUSG00000036330.12	2.25677	1.09614e-42	1.94291e-41	OTTMUSG00000025652.2	MGI:106684	protein_coding	Slc18a1
ENSMUSG00000020183.11	2.21706	1.31359e-42	2.32408e-41	OTTMUSG00000031908.1	MGI:1917824	protein_coding	Cpm
ENSMUSG00000041064.14	-3.64833	6.31475e-42	1.10511e-40	OTTMUSG00000034117.4	MGI:2143057	protein_coding	Pif1
ENSMUSG00000031756.5	-2.00162	1.87955e-41	3.24524e-40	OTTMUSG00000061719.1	MGI:1919405	protein_coding	Cenpn
ENSMUSG00000109713.1	-2.15245	2.11959e-41	3.64993e-40	OTTMUSG00000060688.2	MGI:5596028	protein_coding	Pvrig
ENSMUSG00000043719.14	2.03951	8.78685e-41	1.49446e-39	OTTMUSG00000049418.2	MGI:2444259	protein_coding	Col6a6
ENSMUSG00000021569.10	-2.01047	2.2236e-40	3.72294e-39	OTTMUSG00000054943.2	MGI:1916966	protein_coding	Trip13
ENSMUSG00000112963.1	2.16647	1.30962e-38	2.10694e-37	OTTMUSG00000067394.1	MGI:3648840	lincRNA	Gm6093
ENSMUSG00000036223.16	-4.37149	2.72926e-38	4.35824e-37	OTTMUSG00000073664.2	MGI:1913718	protein_coding	Ska1
ENSMUSG00000050936.5	2.33464	2.40925e-36	3.68301e-35	OTTMUSG00000053088.1	MGI:5662880	lincRNA	Gm42743
ENSMUSG00000027654.2	-2.86481	2.85061e-36	4.35084e-35	OTTMUSG00000015941.1	MGI:1919128	protein_coding	Fam83d
ENSMUSG00000109408.1	2.08598	5.70758e-35	8.40618e-34	OTTMUSG00000058911.2	MGI:1925689	processed_transcript	A930037H05Rik
ENSMUSG00000037568.12	2.09206	9.35354e-35	1.37029e-33	OTTMUSG00000051246.1	MGI:2444826	protein_coding	Vash2
ENSMUSG00000042817.15	-2.00627	1.73947e-34	2.53107e-33	OTTMUSG00000020408.3	MGI:95559	protein_coding	Flt3
ENSMUSG00000032586.9	-2.29033	2.81915e-33	3.99097e-32	OTTMUSG00000050792.4	MGI:1096377	protein_coding	Traip
ENSMUSG00000053702.16	-2.20148	2.8452e-33	4.0249e-32	OTTMUSG00000011425.4	MGI:1921353	protein_coding	Nebl
ENSMUSG00000062393.13	2.128	7.19938e-33	1.01105e-31	OTTMUSG00000016656.2	MGI:3580254	protein_coding	Dgkk
ENSMUSG00000033762.8	-2.29134	8.03117e-33	1.12216e-31	OTTMUSG00000071093.1	MGI:1931028	protein_coding	Recql4
ENSMUSG00000069307.7	2.97353	1.18055e-32	1.64359e-31	OTTMUSG00000013203.2	MGI:3702051	protein_coding	Hist1h2bq
ENSMUSG00000032374.14	2.41964	8.64801e-32	1.16948e-30	OTTMUSG00000031153.3	MGI:1347007	protein_coding	Plod2
ENSMUSG00000009350.13	-5.52989	1.09781e-31	1.48147e-30	OTTMUSG00000001441.6	MGI:97137	protein_coding	Mpo
ENSMUSG00000029231.15	3.00234	1.20907e-31	1.62934e-30	OTTMUSG00000056081.3	MGI:97530	protein_coding	Pdgfra
ENSMUSG00000015854.7	2.76272	1.63612e-31	2.19565e-30	OTTMUSG00000051776.1	MGI:1334419	protein_coding	Cd5l
ENSMUSG00000037855.15	2.85247	2.26356e-31	3.02716e-30	OTTMUSG00000027948.4	MGI:2143676	protein_coding	Zfp365
ENSMUSG00000044201.10	-3.62521	3.39755e-31	4.51869e-30	OTTMUSG00000073317.1	MGI:88350	protein_coding	Cdc25c
ENSMUSG00000032113.16	-2.19786	4.44822e-31	5.8958e-30	OTTMUSG00000037031.8	MGI:1202065	protein_coding	Chek1
ENSMUSG00000040133.2	2.04502	4.7853e-31	6.33823e-30	OTTMUSG00000015238.1	MGI:2685858	protein_coding	Gpr176
ENSMUSG00000039748.11	-2.4464	2.09916e-30	2.7244e-29	OTTMUSG00000050253.2	MGI:1349427	protein_coding	Exo1
ENSMUSG00000078773.11	-2.48559	1.75826e-29	2.2223e-28	OTTMUSG00000004520.3	MGI:3605986	protein_coding	Rad54b
ENSMUSG00000038370.6	2.16526	1.89201e-29	2.38824e-28	OTTMUSG00000021662.1	MGI:1913675	protein_coding	Pcp4l1
ENSMUSG00000036109.17	-2.33199	2.86125e-29	3.60227e-28	OTTMUSG00000017478.2	MGI:2444912	protein_coding	Mbnl3
ENSMUSG00000020836.15	3.15811	7.68492e-29	9.5447e-28	OTTMUSG00000008182.2	MGI:2183448	protein_coding	Coro6
ENSMUSG00000072980.3	-3.0675	1.67807e-28	2.04735e-27	OTTMUSG00000015949.2	MGI:1917895	protein_coding	Oip5
ENSMUSG00000007655.16	2.40535	1.92391e-28	2.33404e-27	OTTMUSG00000024023.7	MGI:102709	protein_coding	Cav1
ENSMUSG00000046295.13	-4.37254	2.15683e-28	2.6117e-27	OTTMUSG00000029800.1	MGI:1918775	protein_coding	Ankle1
ENSMUSG00000034413.14	-2.72357	4.36922e-28	5.22846e-27	OTTMUSG00000043222.3	MGI:3643092	protein_coding	Neurl1b
ENSMUSG00000091405.2	2.24038	1.95023e-27	2.29402e-26	OTTMUSG00000036431.1	MGI:2140113	protein_coding	H4c14
ENSMUSG00000036437.6	2.08018	3.22592e-27	3.75123e-26	OTTMUSG00000061842.2	MGI:104963	protein_coding	Npy1r
ENSMUSG00000029134.14	3.46695	5.42441e-27	6.27001e-26	OTTMUSG00000024343.3	MGI:1922406	protein_coding	Plb1
ENSMUSG00000037579.7	-2.13592	3.14552e-26	3.54683e-25	OTTMUSG00000071072.1	MGI:1341723	protein_coding	Kcnh3
ENSMUSG00000067297.5	2.58008	2.91804e-24	3.1022e-23	OTTMUSG00000016646.2	MGI:2148249	protein_coding	Ifit1bl2
ENSMUSG00000029406.15	2.24881	5.04607e-24	5.32647e-23	OTTMUSG00000033871.5	MGI:1336192	protein_coding	Pitpnm2
ENSMUSG00000068101.11	-3.6027	9.04282e-24	9.46266e-23	OTTMUSG00000070937.1	MGI:1913820	protein_coding	Cenpm
ENSMUSG00000079049.9	3.18138	1.06129e-23	1.10697e-22	OTTMUSG00000000695.3	MGI:2445363	protein_coding	Serpinb1c
ENSMUSG00000049598.9	2.41011	2.49828e-23	2.56296e-22	OTTMUSG00000036736.2	MGI:3642995	protein_coding	Vsig8
ENSMUSG00000005947.11	-2.07954	2.54204e-23	2.60508e-22	OTTMUSG00000006122.2	MGI:1298377	protein_coding	Itgae
ENSMUSG00000037335.13	4.18085	3.73884e-23	3.81137e-22	OTTMUSG00000005713.3	MGI:103577	protein_coding	Hand1
ENSMUSG00000092035.8	3.03388	5.67841e-23	5.74015e-22	OTTMUSG00000042254.3	MGI:2157785	protein_coding	Peg10
ENSMUSG00000036560.14	-2.85556	1.06242e-22	1.06122e-21	OTTMUSG00000036043.2	MGI:2180197	protein_coding	Lgi4
ENSMUSG00000026955.13	-3.78476	1.19279e-22	1.18898e-21	OTTMUSG00000012028.1	MGI:1919330	protein_coding	Sapcd2
ENSMUSG00000062542.11	-2.21129	1.86452e-22	1.84054e-21	OTTMUSG00000031453.2	MGI:1926373	protein_coding	Syt9
ENSMUSG00000026429.9	-2.69803	9.18685e-22	8.8254e-21	OTTMUSG00000021432.4	MGI:1914446	protein_coding	Ube2t
ENSMUSG00000030154.10	-2.49868	3.21968e-21	3.02684e-20	OTTMUSG00000056394.2	MGI:2442965	protein_coding	Klrb1f
ENSMUSG00000027636.11	-2.25207	3.62404e-21	3.39872e-20	OTTMUSG00000016076.1	MGI:1925049	protein_coding	Sla2
ENSMUSG00000025504.14	-2.92189	1.36568e-20	1.25401e-19	OTTMUSG00000024549.10	MGI:2138828	protein_coding	Eps8l2
ENSMUSG00000036882.7	-2.70086	4.48683e-20	4.04128e-19	OTTMUSG00000059362.1	MGI:2673998	protein_coding	Arhgap33
ENSMUSG00000035095.11	2.47214	4.51421e-20	4.06216e-19	OTTMUSG00000027838.1	MGI:3606565	protein_coding	Fam167a
ENSMUSG00000033453.8	2.94966	6.86359e-20	6.14482e-19	OTTMUSG00000062825.1	MGI:2449569	protein_coding	Adamts15
ENSMUSG00000026831.16	2.96576	9.67189e-20	8.61912e-19	OTTMUSG00000011647.3	MGI:1916577	protein_coding	1700007K13Rik
ENSMUSG00000022790.14	3.1765	1.18484e-19	1.05103e-18	OTTMUSG00000016990.2	MGI:2388477	protein_coding	Igsf11
ENSMUSG00000090125.3	2.22428	1.86857e-19	1.64696e-18	OTTMUSG00000042459.1	MGI:101896	protein_coding	Pou3f1
ENSMUSG00000020357.3	2.2245	2.57778e-19	2.26176e-18	OTTMUSG00000005554.1	MGI:95561	protein_coding	Flt4
ENSMUSG00000055612.15	-2.07329	3.12864e-19	2.73145e-18	OTTMUSG00000013166.2	MGI:1914203	protein_coding	Cdca7
ENSMUSG00000021485.14	-2.54474	3.3615e-19	2.9321e-18	OTTMUSG00000020954.2	MGI:104987	protein_coding	Mxd3
ENSMUSG00000028777.8	2.03089	4.54201e-19	3.93518e-18	OTTMUSG00000053053.1	MGI:3588268	protein_coding	Gnat3
ENSMUSG00000079298.9	-2.55906	6.79315e-19	5.85932e-18	OTTMUSG00000037664.5	MGI:107539	protein_coding	Klrb1b
ENSMUSG00000097108.1	2.24136	8.13945e-19	6.99247e-18	OTTMUSG00000042698.1	MGI:5477075	lincRNA	Gm26581
ENSMUSG00000066510.5	2.04763	1.02834e-18	8.78362e-18	OTTMUSG00000062637.2	MGI:2686319	protein_coding	Ankdd1a
ENSMUSG00000001986.16	2.80729	2.33046e-18	1.96882e-17	OTTMUSG00000017323.5	MGI:95810	protein_coding	Gria3
ENSMUSG00000026399.12	2.16755	7.85559e-18	6.45882e-17	OTTMUSG00000025169.1	MGI:104850	protein_coding	Cd55
ENSMUSG00000031825.16	-2.39031	9.89806e-18	8.09683e-17	OTTMUSG00000025222.3	MGI:1926142	protein_coding	Crispld2
ENSMUSG00000097572.2	2.32023	1.4842e-17	1.2095e-16	OTTMUSG00000060922.2	MGI:5477291	lincRNA	Gm26797
ENSMUSG00000037628.10	-2.97869	2.76004e-17	2.22113e-16	OTTMUSG00000069589.1	MGI:1919641	protein_coding	Cdkn3
ENSMUSG00000085829.1	2.22774	6.25088e-17	4.95205e-16	OTTMUSG00000033349.1	MGI:3782463	antisense	Gm4285
ENSMUSG00000022297.15	2.05021	8.61593e-17	6.77572e-16	OTTMUSG00000070494.1	MGI:108474	protein_coding	Fzd6
ENSMUSG00000000126.11	2.69927	9.11309e-17	7.15796e-16	OTTMUSG00000005790.1	MGI:2446084	protein_coding	Wnt9a
ENSMUSG00000117442.1	-2.75406	2.33822e-16	1.80722e-15	OTTMUSG00000072780.1	MGI:1919535	lincRNA	1810073O08Rik
ENSMUSG00000107017.1	2.09383	2.4672e-16	1.9031e-15	OTTMUSG00000055004.1	MGI:5663333	TEC	Gm43196
ENSMUSG00000020902.12	2.67323	3.18595e-16	2.44581e-15	OTTMUSG00000005943.4	MGI:105088	protein_coding	Ntn1
ENSMUSG00000048498.7	-2.28049	3.37001e-16	2.58096e-15	OTTMUSG00000003608.1	MGI:2387602	protein_coding	Cd300e
ENSMUSG00000024912.6	2.3122	7.93136e-16	5.97726e-15	OTTMUSG00000074356.1	MGI:107179	protein_coding	Fosl1
ENSMUSG00000038146.8	3.04547	9.87276e-16	7.40285e-15	OTTMUSG00000030086.2	MGI:99460	protein_coding	Notch3
ENSMUSG00000023972.10	2.70034	1.56767e-15	1.16509e-14	OTTMUSG00000072186.1	MGI:1918711	protein_coding	Ptk7
ENSMUSG00000049128.7	3.08984	3.50593e-15	2.56604e-14	OTTMUSG00000051843.1	MGI:96626	protein_coding	Ivl
ENSMUSG00000037849.8	2.004	4.58599e-15	3.33523e-14	OTTMUSG00000034635.6	MGI:3646410	protein_coding	Ifi206
ENSMUSG00000049303.10	3.30514	5.78728e-15	4.18998e-14	OTTMUSG00000028326.4	MGI:2159601	protein_coding	Syt12
ENSMUSG00000021391.10	-2.82795	9.29638e-15	6.65581e-14	OTTMUSG00000067231.1	MGI:1913586	protein_coding	Cenpp
ENSMUSG00000046818.7	2.36432	3.60974e-14	2.50018e-13	OTTMUSG00000035296.3	MGI:1920534	protein_coding	Ddit4l
ENSMUSG00000093656.1	2.27341	4.46713e-14	3.08189e-13	OTTMUSG00000042082.1	MGI:5313075	antisense	Gm20628
ENSMUSG00000046719.7	2.09068	4.97913e-14	3.42413e-13	OTTMUSG00000001660.1	MGI:1336188	protein_coding	Nxph3
ENSMUSG00000057092.12	-2.20249	5.12651e-14	3.52297e-13	OTTMUSG00000036040.4	MGI:107497	protein_coding	Fxyd3
ENSMUSG00000050397.4	3.05881	5.64898e-14	3.87238e-13	OTTMUSG00000048289.2	MGI:1349428	protein_coding	Foxl2
ENSMUSG00000098318.7	-2.52065	1.03685e-13	7.02055e-13	OTTMUSG00000044949.3	MGI:1915081	lincRNA	Lockd
ENSMUSG00000038665.15	2.18476	1.76042e-13	1.17674e-12	OTTMUSG00000022281.5	MGI:2443430	protein_coding	Dgki
ENSMUSG00000032221.14	-2.00018	2.10875e-13	1.40279e-12	OTTMUSG00000044713.4	MGI:107933	protein_coding	Mns1
ENSMUSG00000051727.14	-2.35328	2.7394e-13	1.81047e-12	OTTMUSG00000029543.3	MGI:1289222	protein_coding	Kctd14
ENSMUSG00000039809.10	2.30005	5.51068e-13	3.59291e-12	OTTMUSG00000006774.2	MGI:2386030	protein_coding	Gabbr2
ENSMUSG00000035357.17	2.55862	6.22205e-13	4.04308e-12	OTTMUSG00000026975.5	MGI:1933157	protein_coding	Pdzrn3
ENSMUSG00000039814.15	-3.15895	7.27416e-13	4.70775e-12	OTTMUSG00000020767.2	MGI:2442327	protein_coding	Xkr5
ENSMUSG00000028776.14	2.73383	2.06364e-12	1.30286e-11	OTTMUSG00000009561.5	MGI:2137617	protein_coding	Tinagl1
ENSMUSG00000045174.10	2.48635	4.64871e-12	2.87485e-11	OTTMUSG00000049476.2	MGI:3026939	protein_coding	Amer3
ENSMUSG00000074111.4	-2.68496	5.08853e-12	3.14183e-11	OTTMUSG00000046358.1	MGI:3033148	protein_coding	Mrgpra9
ENSMUSG00000015890.2	2.04153	9.65593e-12	5.82428e-11	OTTMUSG00000030967.1	MGI:1919011	protein_coding	Amdhd1
ENSMUSG00000020125.7	-2.80381	2.2367e-11	1.3191e-10	OTTMUSG00000064918.1	MGI:2679229	protein_coding	Elane
ENSMUSG00000029544.16	2.51933	3.11209e-11	1.82148e-10	OTTMUSG00000014631.6	MGI:1352750	protein_coding	Cabp1
ENSMUSG00000014773.13	2.52801	3.29632e-11	1.92581e-10	OTTMUSG00000021037.2	MGI:104659	protein_coding	Dll1
ENSMUSG00000040987.15	2.06242	3.32514e-11	1.94089e-10	OTTMUSG00000058434.5	MGI:2179989	protein_coding	Mill2
ENSMUSG00000105827.1	2.52631	4.83006e-11	2.79067e-10	OTTMUSG00000042084.2	MGI:2448413	protein_coding	H2bc18
ENSMUSG00000050824.12	2.03317	9.02059e-11	5.11555e-10	OTTMUSG00000073183.1	MGI:894282	protein_coding	Sstr5
ENSMUSG00000045318.6	2.49865	9.21218e-11	5.2196e-10	OTTMUSG00000056027.1	MGI:87936	protein_coding	Adra2c
ENSMUSG00000037166.5	-2.13186	1.13031e-10	6.37069e-10	OTTMUSG00000059218.1	MGI:1931139	protein_coding	Ppp1r14a
ENSMUSG00000068246.6	2.43054	1.2504e-10	7.0353e-10	OTTMUSG00000070675.1	MGI:1919148	protein_coding	Apol9b
ENSMUSG00000039457.4	2.03374	1.52171e-10	8.50485e-10	OTTMUSG00000071056.2	MGI:1194898	protein_coding	Ppl
ENSMUSG00000028655.11	-2.26199	2.08279e-10	1.15341e-09	OTTMUSG00000008939.2	MGI:1923824	protein_coding	Mfsd2a
ENSMUSG00000105843.1	2.03721	7.37588e-10	3.91854e-09	OTTMUSG00000052443.1	MGI:5011624	TEC	Gm19439
ENSMUSG00000057346.12	2.25032	1.24948e-09	6.53569e-09	OTTMUSG00000070654.1	MGI:3606001	protein_coding	Apol9a
ENSMUSG00000046341.5	-2.16244	1.61005e-09	8.34273e-09	OTTMUSG00000000267.2	MGI:3651631	processed_pseudogene	Gm11223
ENSMUSG00000047898.7	2.21703	1.88749e-09	9.71525e-09	OTTMUSG00000062518.1	MGI:107824	protein_coding	Ccr4
ENSMUSG00000091712.2	2.88829	1.90538e-09	9.80473e-09	OTTMUSG00000071063.1	MGI:3616084	protein_coding	Sec14l5
ENSMUSG00000074203.4	-2.61202	2.59101e-09	1.32064e-08	OTTMUSG00000022189.1	MGI:3588227	protein_coding	G430095P16Rik
ENSMUSG00000050394.14	2.16103	2.88012e-09	1.46375e-08	OTTMUSG00000019457.1	MGI:2147993	protein_coding	Armcx6
ENSMUSG00000001622.15	2.10383	3.9903e-09	2.00479e-08	OTTMUSG00000025838.2	MGI:107461	protein_coding	Csn3
ENSMUSG00000034981.9	2.56759	4.01877e-09	2.01857e-08	OTTMUSG00000035368.1	MGI:2443349	protein_coding	Parm1
ENSMUSG00000042828.12	2.06263	5.9843e-09	2.96425e-08	OTTMUSG00000023332.2	MGI:3612190	protein_coding	Trim72
ENSMUSG00000054160.2	2.21437	6.98823e-09	3.43776e-08	OTTMUSG00000015700.2	MGI:97349	protein_coding	Nkx2-4
ENSMUSG00000034883.9	-2.70537	8.45305e-09	4.13417e-08	OTTMUSG00000065755.1	MGI:1916956	protein_coding	Lrr1
ENSMUSG00000028542.17	2.05031	1.08693e-08	5.27718e-08	OTTMUSG00000008656.10	MGI:95760	protein_coding	Slc6a9
ENSMUSG00000072769.6	2.38604	1.84824e-08	8.8163e-08	OTTMUSG00000053972.1	MGI:3642823	lincRNA	Gm10419
ENSMUSG00000027799.12	2.37451	2.38355e-08	1.12863e-07	OTTMUSG00000053045.7	MGI:1347075	protein_coding	Nbea
ENSMUSG00000052516.19	2.21098	2.95553e-08	1.38926e-07	OTTMUSG00000017043.8	MGI:1890110	protein_coding	Robo2
ENSMUSG00000078776.9	2.56763	3.23185e-08	1.51472e-07	OTTMUSG00000032919.2	MGI:2442118	protein_coding	9530053A07Rik
ENSMUSG00000025582.4	2.3251	3.97629e-08	1.85375e-07	OTTMUSG00000003985.1	MGI:107811	protein_coding	Nptx1
ENSMUSG00000026726.10	2.25027	4.07275e-08	1.89735e-07	OTTMUSG00000011227.2	MGI:1931256	protein_coding	Cubn
ENSMUSG00000009185.2	2.98919	5.36389e-08	2.47204e-07	OTTMUSG00000000929.1	MGI:101878	protein_coding	Ccl8
ENSMUSG00000022594.14	2.05742	5.44973e-08	2.50921e-07	OTTMUSG00000045143.3	MGI:1345180	protein_coding	Lynx1
ENSMUSG00000087132.8	2.43563	6.07471e-08	2.78636e-07	OTTMUSG00000028324.2	MGI:2441838	processed_transcript	A930001C03Rik
ENSMUSG00000032726.12	2.01009	7.88956e-08	3.59322e-07	OTTMUSG00000008976.1	MGI:104515	protein_coding	Bmp8a
ENSMUSG00000071478.6	2.65652	8.75086e-08	3.96681e-07	OTTMUSG00000000560.2	MGI:2448289	protein_coding	H2ac7
ENSMUSG00000105867.2	2.62626	1.0828e-07	4.88092e-07	OTTMUSG00000053971.2	MGI:5662654	protein_coding	Gm42517
ENSMUSG00000040314.2	-2.6067	1.19362e-07	5.36548e-07	OTTMUSG00000068804.1	MGI:88563	protein_coding	Ctsg
ENSMUSG00000056399.2	-3.05383	1.67559e-07	7.42325e-07	OTTMUSG00000073212.1	MGI:2681414	protein_coding	Prss34
ENSMUSG00000024681.11	-2.4919	2.32958e-07	1.01738e-06	OTTMUSG00000047243.2	MGI:2158468	protein_coding	Ms4a3
ENSMUSG00000097072.7	2.47331	2.36525e-07	1.03197e-06	OTTMUSG00000048288.2	MGI:3614944	processed_transcript	Foxl2os
ENSMUSG00000094595.1	-2.17174	2.62309e-07	1.13862e-06	OTTMUSG00000042338.1	MGI:5301008	protein_coding	Fsbp
ENSMUSG00000094112.2	2.52489	3.93388e-07	1.68378e-06	OTTMUSG00000070550.1	MGI:3045378	protein_coding	9330182O14Rik
ENSMUSG00000017692.8	2.13284	4.09622e-07	1.74978e-06	OTTMUSG00000000214.1	MGI:2179276	protein_coding	Rhbdl3
ENSMUSG00000093726.1	-2.44445	4.13432e-07	1.76489e-06	OTTMUSG00000040083.1	MGI:5313114	sense_overlapping	Gm20667
ENSMUSG00000019989.8	3.13137	6.0536e-07	2.54433e-06	OTTMUSG00000064354.1	MGI:2143702	protein_coding	Enpp3
ENSMUSG00000078521.2	-2.01785	6.3878e-07	2.67375e-06	OTTMUSG00000011173.1	MGI:1917135	protein_coding	Aunip
ENSMUSG00000031965.15	2.44593	6.43662e-07	2.69244e-06	OTTMUSG00000062545.1	MGI:1888496	protein_coding	Tbx20
ENSMUSG00000026443.3	2.01988	7.2324e-07	3.01163e-06	OTTMUSG00000029281.1	MGI:106037	protein_coding	Lrrn2
ENSMUSG00000005268.20	2.08833	7.42002e-07	3.08577e-06	OTTMUSG00000023932.11	MGI:97763	protein_coding	Prlr
ENSMUSG00000025163.6	-2.45835	8.60165e-07	3.55805e-06	OTTMUSG00000004165.2	MGI:88344	protein_coding	Cd7
ENSMUSG00000069305.3	2.06524	9.37116e-07	3.85902e-06	OTTMUSG00000000447.1	MGI:4843992	protein_coding	Hist1h4n
ENSMUSG00000035226.5	2.08119	1.26924e-06	5.15642e-06	OTTMUSG00000001075.2	MGI:2674366	protein_coding	Rims4
ENSMUSG00000096937.1	2.04912	1.33415e-06	5.4133e-06	OTTMUSG00000042704.1	MGI:3704351	lincRNA	Gm10825
ENSMUSG00000060548.13	2.67745	1.62502e-06	6.51828e-06	OTTMUSG00000069074.1	MGI:1352474	protein_coding	Tnfrsf19
ENSMUSG00000060981.7	2.31608	2.00638e-06	7.99328e-06	OTTMUSG00000000568.2	MGI:2448427	protein_coding	H4c8
ENSMUSG00000054976.14	2.12543	2.20319e-06	8.74492e-06	OTTMUSG00000026706.2	MGI:2443135	protein_coding	Nyap2
ENSMUSG00000027316.15	2.1464	2.71881e-06	1.06949e-05	OTTMUSG00000015542.2	MGI:1341873	protein_coding	Gfra4
ENSMUSG00000027908.2	2.35414	3.0339e-06	1.18788e-05	OTTMUSG00000051990.1	MGI:1918575	protein_coding	Tchhl1
ENSMUSG00000054580.14	2.18445	3.17609e-06	1.24129e-05	OTTMUSG00000012715.5	MGI:102468	protein_coding	Pla2r1
ENSMUSG00000000308.14	2.30159	3.85589e-06	1.49489e-05	OTTMUSG00000015261.41	MGI:99441	protein_coding	Ckmt1
ENSMUSG00000046916.9	2.4092	3.92845e-06	1.5218e-05	OTTMUSG00000063562.1	MGI:1915882	protein_coding	Myct1
ENSMUSG00000037106.8	2.01852	4.75869e-06	1.82659e-05	OTTMUSG00000032988.1	MGI:3645398	protein_coding	Fer1l6
ENSMUSG00000087530.2	2.02749	8.79298e-06	3.26558e-05	OTTMUSG00000023331.2	MGI:3782982	antisense	Gm15533
ENSMUSG00000038357.10	-2.02126	8.8876e-06	3.30009e-05	OTTMUSG00000020575.4	MGI:108443	protein_coding	Camp
ENSMUSG00000097755.2	-2.14782	1.09889e-05	4.03768e-05	OTTMUSG00000073318.1	MGI:1922951	lincRNA	2010110K18Rik
ENSMUSG00000018581.15	2.04608	1.34062e-05	4.86032e-05	OTTMUSG00000040132.2	MGI:1100864	protein_coding	Dnah11
ENSMUSG00000091455.4	2.08775	1.49936e-05	5.40641e-05	OTTMUSG00000043359.2	MGI:3647600	protein_coding	Otogl
ENSMUSG00000073805.5	2.06085	1.53645e-05	5.53089e-05	OTTMUSG00000060266.2	MGI:3605068	protein_coding	Insyn2a
ENSMUSG00000029120.10	2.04846	1.59145e-05	5.72036e-05	OTTMUSG00000022772.2	MGI:2442660	protein_coding	Ppp2r2c
ENSMUSG00000022262.8	2.02455	1.70807e-05	6.12245e-05	OTTMUSG00000026038.3	MGI:107718	protein_coding	Dnah5
ENSMUSG00000029417.9	2.17639	2.16964e-05	7.6773e-05	OTTMUSG00000055603.1	MGI:1352449	protein_coding	Cxcl9
ENSMUSG00000024112.16	2.25041	4.99468e-05	0.00016963	OTTMUSG00000034314.3	MGI:1928842	protein_coding	Cacna1h
ENSMUSG00000016150.15	2.15692	5.69386e-05	0.000192127	OTTMUSG00000017325.5	MGI:1345185	protein_coding	Tenm1
ENSMUSG00000033350.7	2.03251	6.36976e-05	0.000213296	OTTMUSG00000046997.1	MGI:1891160	protein_coding	Chst2
ENSMUSG00000027070.14	2.11954	9.59893e-05	0.000314298	OTTMUSG00000012988.1	MGI:95794	protein_coding	Lrp2
ENSMUSG00000066842.18	2.07824	0.000105196	0.000341897	OTTMUSG00000021664.7	MGI:2685047	protein_coding	Hmcn1
ENSMUSG00000044576.6	2.01742	0.000118673	0.000382673	OTTMUSG00000024745.1	MGI:2685290	protein_coding	Garem2
ENSMUSG00000033214.10	2.06434	0.000121523	0.000391146	OTTMUSG00000069673.1	MGI:2679448	protein_coding	Slitrk5

## Sheet: cGAMPnp_78D201U
geneID	log2FoldChange	pvalue	padj	havana_gene	mgi_id	gene_type	gene_name
ENSMUSG00000000204.16	6.22873	0	0	OTTMUSG00000000920.2	MGI:1329010	protein_coding	Slfn4
ENSMUSG00000002985.16	-2.08297	0	0	OTTMUSG00000038239.3	MGI:88057	protein_coding	Apoe
ENSMUSG00000015852.13	-2.70157	0	0	OTTMUSG00000027492.2	MGI:1933397	protein_coding	Fcrls
ENSMUSG00000017830.15	2.47046	0	0	OTTMUSG00000002055.1	MGI:1931560	protein_coding	Dhx58
ENSMUSG00000020638.8	5.58696	0	0	OTTMUSG00000067128.2	MGI:99830	protein_coding	Cmpk2
ENSMUSG00000020641.16	6.46044	0	0	OTTMUSG00000027569.2	MGI:1929628	protein_coding	Rsad2
ENSMUSG00000022126.6	3.26947	0	0	OTTMUSG00000035543.1	MGI:103206	protein_coding	Acod1
ENSMUSG00000022587.14	2.04047	0	0	OTTMUSG00000045205.8	MGI:106651	protein_coding	Ly6e
ENSMUSG00000023341.15	3.13519	0	0	OTTMUSG00000047542.6	MGI:97244	polymorphic_pseudogene	Mx2
ENSMUSG00000024665.8	-2.12374	0	0	OTTMUSG00000073896.1	MGI:1930079	protein_coding	Fads2
ENSMUSG00000024675.19	6.28903	0	0	OTTMUSG00000028265.5	MGI:1927656	protein_coding	Ms4a4c
ENSMUSG00000025498.15	5.09393	0	0	OTTMUSG00000024538.6	MGI:1859212	protein_coding	Irf7
ENSMUSG00000026535.9	2.13168	0	0	OTTMUSG00000050204.1	MGI:1347083	protein_coding	Ifi202b
ENSMUSG00000026536.9	3.85025	0	0	OTTMUSG00000050203.1	MGI:3041120	protein_coding	Ifi211
ENSMUSG00000026580.16	-4.19236	0	0	OTTMUSG00000034812.1	MGI:98280	protein_coding	Selp
ENSMUSG00000027322.11	4.61848	0	0	OTTMUSG00000015684.2	MGI:99668	protein_coding	Siglec1
ENSMUSG00000027514.14	2.96981	0	0	OTTMUSG00000016683.1	MGI:1927449	protein_coding	Zbp1
ENSMUSG00000028037.13	3.70633	0	0	OTTMUSG00000022663.2	MGI:2443016	protein_coding	Ifi44
ENSMUSG00000029561.17	3.34524	0	0	OTTMUSG00000014606.3	MGI:1344390	protein_coding	Oasl2
ENSMUSG00000029798.11	2.17202	0	0	OTTMUSG00000057867.1	MGI:1914388	protein_coding	Herc6
ENSMUSG00000030107.10	2.86128	0	0	OTTMUSG00000056866.1	MGI:1344364	protein_coding	Usp18
ENSMUSG00000032661.9	3.76254	0	0	OTTMUSG00000036440.3	MGI:2180850	protein_coding	Oas3
ENSMUSG00000033355.6	2.86818	0	0	OTTMUSG00000060333.6	MGI:1915025	protein_coding	Rtp4
ENSMUSG00000033880.11	2.09188	0	0	OTTMUSG00000003881.4	MGI:99554	protein_coding	Lgals3bp
ENSMUSG00000034459.8	5.09983	0	0	OTTMUSG00000016647.1	MGI:99450	protein_coding	Ifit1
ENSMUSG00000034926.3	-2.54125	0	0	OTTMUSG00000008196.2	MGI:1922004	protein_coding	Dhcr24
ENSMUSG00000035208.16	2.04252	0	0	OTTMUSG00000000922.8	MGI:2672859	protein_coding	Slfn8
ENSMUSG00000035692.7	4.90233	0	0	OTTMUSG00000074683.1	MGI:1855694	protein_coding	Isg15
ENSMUSG00000037921.15	2.73822	0	0	OTTMUSG00000031511.3	MGI:2384570	protein_coding	Ddx60
ENSMUSG00000039146.5	3.41043	0	0	OTTMUSG00000053619.1	MGI:95975	protein_coding	Ifi44l
ENSMUSG00000039501.14	2.07254	0	0	OTTMUSG00000001138.4	MGI:2138982	protein_coding	Znfx1
ENSMUSG00000040165.14	-3.98545	0	0	OTTMUSG00000027103.4	MGI:2157945	protein_coding	Cd209c
ENSMUSG00000040296.15	2.12211	0	0	OTTMUSG00000006554.2	MGI:2442858	protein_coding	Ddx58
ENSMUSG00000040483.15	2.94951	0	0	OTTMUSG00000006106.5	MGI:3772572	protein_coding	Xaf1
ENSMUSG00000041827.15	4.24921	0	0	OTTMUSG00000014607.1	MGI:2180849	protein_coding	Oasl1
ENSMUSG00000043263.13	2.35185	0	0	OTTMUSG00000050198.1	MGI:2138243	protein_coding	Ifi209
ENSMUSG00000045932.12	5.68334	0	0	OTTMUSG00000016643.2	MGI:99449	protein_coding	Ifit2
ENSMUSG00000046718.8	2.54537	0	0	OTTMUSG00000062160.1	MGI:1916800	protein_coding	Bst2
ENSMUSG00000046879.7	2.58807	0	0	OTTMUSG00000005518.4	MGI:107567	protein_coding	Irgm1
ENSMUSG00000047592.17	-2.91247	0	0	OTTMUSG00000022720.2	MGI:3584036	protein_coding	Nxpe5
ENSMUSG00000047735.14	2.05384	0	0	OTTMUSG00000029668.6	MGI:1343184	protein_coding	Samd9l
ENSMUSG00000052776.10	2.18017	0	0	OTTMUSG00000026831.1	MGI:2180860	protein_coding	Oas1a
ENSMUSG00000053835.17	3.14778	0	0	OTTMUSG00000014957.2	MGI:95958	protein_coding	H2-T24
ENSMUSG00000054404.13	2.15382	0	0	OTTMUSG00000000921.4	MGI:1329004	protein_coding	Slfn5
ENSMUSG00000056116.18	2.20609	0	0	OTTMUSG00000014954.2	MGI:95956	protein_coding	H2-T22
ENSMUSG00000057596.13	3.69589	0	0	OTTMUSG00000019202.3	MGI:3035181	protein_coding	Trim30d
ENSMUSG00000062960.10	4.31271	0	0	OTTMUSG00000021297.3	MGI:96683	protein_coding	Kdr
ENSMUSG00000066861.14	2.94547	0	0	OTTMUSG00000030607.1	MGI:97429	protein_coding	Oas1g
ENSMUSG00000068245.14	4.91782	0	0	OTTMUSG00000034689.1	MGI:1277133	protein_coding	Phf11d
ENSMUSG00000070501.14	4.92632	0	0	OTTMUSG00000033419.3	MGI:3584522	protein_coding	Ifi214
ENSMUSG00000073409.12	2.98625	0	0	OTTMUSG00000037190.1	MGI:95935	protein_coding	H2-Q6
ENSMUSG00000073489.6	3.70516	0	0	OTTMUSG00000033920.3	MGI:96429	protein_coding	Ifi204
ENSMUSG00000073490.11	2.01921	0	0	OTTMUSG00000033916.2	MGI:2138302	protein_coding	Ifi207
ENSMUSG00000074896.3	5.96295	0	0	OTTMUSG00000016645.1	MGI:1101055	protein_coding	Ifit3
ENSMUSG00000078763.2	3.34946	0	0	OTTMUSG00000000916.1	MGI:1313259	protein_coding	Slfn1
ENSMUSG00000078920.3	2.31982	0	0	OTTMUSG00000005538.2	MGI:99448	protein_coding	Ifi47
ENSMUSG00000078921.3	4.15527	0	0	OTTMUSG00000005537.1	MGI:3710083	protein_coding	Tgtp2
ENSMUSG00000079339.7	7.69974	0	0	OTTMUSG00000016644.2	MGI:3650685	protein_coding	Ifit1bl1
ENSMUSG00000079362.5	4.19889	0	0	OTTMUSG00000053879.1	MGI:5663439	protein_coding	Gm43302
ENSMUSG00000090231.10	4.03411	0	0	OTTMUSG00000034004.3	MGI:105975	protein_coding	Cfb
ENSMUSG00000091649.3	3.05972	0	0	OTTMUSG00000043571.2	MGI:3645789	protein_coding	Phf11b
ENSMUSG00000104713.4	4.24031	0	0	OTTMUSG00000053861.2	MGI:2140937	protein_coding	Gbp6
ENSMUSG00000062488.9	6.28528	3.20135e-306	6.39858e-304	OTTMUSG00000016648.1	MGI:3698419	protein_coding	Ifit3b
ENSMUSG00000106734.3	2.75615	3.6612e-294	6.73806e-292	OTTMUSG00000055005.2	MGI:5295666	processed_transcript	Gm20559
ENSMUSG00000035373.2	4.28535	1.7433e-285	3.02845e-283	OTTMUSG00000000856.1	MGI:99512	protein_coding	Ccl7
ENSMUSG00000044703.5	3.16143	8.39668e-284	1.4319e-281	OTTMUSG00000021013.1	MGI:1918441	protein_coding	Phf11a
ENSMUSG00000030737.17	-2.22422	3.3548e-279	5.51849e-277	OTTMUSG00000024669.4	MGI:1351872	protein_coding	Slco2b1
ENSMUSG00000029819.6	2.86797	3.92201e-275	6.28468e-273	OTTMUSG00000034262.1	MGI:97374	protein_coding	Npy
ENSMUSG00000078853.8	2.19986	2.48851e-269	3.92004e-267	OTTMUSG00000005727.2	MGI:107729	protein_coding	Igtp
ENSMUSG00000029298.15	2.06292	5.34541e-268	8.34962e-266	OTTMUSG00000053800.2	MGI:3605620	protein_coding	Gbp9
ENSMUSG00000070427.4	2.43144	4.78984e-256	7.18012e-254	OTTMUSG00000061180.1	MGI:1333800	protein_coding	Il18bp
ENSMUSG00000089809.9	2.43148	9.2588e-255	1.36589e-252	OTTMUSG00000035958.2	MGI:2443755	protein_coding	Rasgef1b
ENSMUSG00000042284.10	-2.01777	4.96111e-242	7.09362e-240	OTTMUSG00000068010.1	MGI:96599	protein_coding	Itga1
ENSMUSG00000027078.14	2.45545	8.61878e-242	1.22295e-239	OTTMUSG00000013725.3	MGI:1914500	protein_coding	Ube2l6
ENSMUSG00000073555.1	3.02265	7.8974e-240	1.1121e-237	OTTMUSG00000033995.1	MGI:3644953	protein_coding	Gm4951
ENSMUSG00000028517.8	2.28686	5.20443e-239	7.27368e-237	OTTMUSG00000008128.1	MGI:1915166	protein_coding	Plpp3
ENSMUSG00000031494.7	-3.7218	2.69642e-229	3.58007e-227	OTTMUSG00000059324.1	MGI:2157942	protein_coding	Cd209a
ENSMUSG00000022584.14	5.86654	1.62659e-226	2.11433e-224	OTTMUSG00000045164.3	MGI:3712069	protein_coding	Ly6c2
ENSMUSG00000054263.12	-2.23765	1.54856e-223	1.97155e-221	OTTMUSG00000070199.1	MGI:96788	protein_coding	Lifr
ENSMUSG00000114608.1	2.00665	6.15253e-223	7.77981e-221	OTTMUSG00000068139.1	MGI:5595320	lincRNA	Gm36161
ENSMUSG00000022586.11	3.99093	1.62464e-211	1.91132e-209	OTTMUSG00000045160.2	MGI:1888480	protein_coding	Ly6i
ENSMUSG00000041797.7	-2.69113	1.8283e-205	2.035e-203	OTTMUSG00000003233.2	MGI:2386796	protein_coding	Abca9
ENSMUSG00000066677.12	5.55698	1.14894e-204	1.2637e-202	OTTMUSG00000033992.4	MGI:2442822	protein_coding	Ifi208
ENSMUSG00000059743.12	-2.0983	8.08236e-204	8.73459e-202	OTTMUSG00000052591.3	MGI:104888	protein_coding	Fdps
ENSMUSG00000029780.14	2.1221	1.45124e-198	1.49865e-196	OTTMUSG00000023209.6	MGI:1927186	protein_coding	Nt5c3
ENSMUSG00000070327.14	2.48537	9.19072e-197	9.43851e-195	OTTMUSG00000003910.5	MGI:1289196	protein_coding	Rnf213
ENSMUSG00000039236.18	3.85301	2.45759e-190	2.456e-188	OTTMUSG00000027310.3	MGI:1928895	protein_coding	Isg20
ENSMUSG00000029322.12	3.74426	7.21439e-181	6.87697e-179	OTTMUSG00000026150.1	MGI:2445289	protein_coding	Plac8
ENSMUSG00000033213.16	2.05777	3.07092e-178	2.88294e-176	OTTMUSG00000015673.3	MGI:3034182	protein_coding	AA467197
ENSMUSG00000082292.3	2.1247	5.615e-175	5.11626e-173	OTTMUSG00000005723.1	MGI:3649299	processed_pseudogene	Gm12250
ENSMUSG00000054072.12	6.44175	4.63995e-172	4.20719e-170	OTTMUSG00000073536.1	MGI:1926259	protein_coding	Iigp1
ENSMUSG00000018930.3	2.15935	9.25558e-168	8.35159e-166	OTTMUSG00000000993.1	MGI:98261	protein_coding	Ccl4
ENSMUSG00000055413.12	2.89695	1.34279e-163	1.17735e-161	OTTMUSG00000037188.5	MGI:95934	polymorphic_pseudogene	H2-Q5
ENSMUSG00000039304.11	3.01341	2.38102e-163	2.07786e-161	OTTMUSG00000037571.1	MGI:107414	protein_coding	Tnfsf10
ENSMUSG00000050395.9	2.08572	1.38213e-160	1.16777e-158	OTTMUSG00000000303.4	MGI:2180140	protein_coding	Tnfsf15
ENSMUSG00000025408.15	2.10446	1.97533e-155	1.61042e-153	OTTMUSG00000032537.3	MGI:109247	protein_coding	Ddit3
ENSMUSG00000021614.16	-2.64041	2.86477e-155	2.32534e-153	OTTMUSG00000033531.4	MGI:102889	protein_coding	Vcan
ENSMUSG00000118607.1	3.82609	5.33807e-150	4.15163e-148	OTTMUSG00000075008.1		protein_coding	AC147806.2
ENSMUSG00000024378.9	-2.07271	1.96794e-147	1.51157e-145	OTTMUSG00000028069.1	MGI:2156764	protein_coding	Stard4
ENSMUSG00000014542.3	5.84802	4.48613e-147	3.43161e-145	OTTMUSG00000027021.4	MGI:1859834	protein_coding	Clec4f
ENSMUSG00000086425.7	-3.47035	5.1905e-146	3.92199e-144	OTTMUSG00000011626.1	MGI:2443559	lincRNA	F730016J06Rik
ENSMUSG00000076617.9	-2.69888	3.12108e-141	2.29307e-139	OTTMUSG00000051485.2	MGI:96448	IG_C_gene	Ighm
ENSMUSG00000105096.1	4.33429	4.13971e-141	3.02949e-139	OTTMUSG00000053860.1	MGI:4359647	protein_coding	Gbp10
ENSMUSG00000026365.15	-2.91219	8.50769e-137	6.08235e-135	OTTMUSG00000024648.5	MGI:88385	protein_coding	Cfh
ENSMUSG00000039783.15	-2.02403	2.02896e-136	1.43948e-134	OTTMUSG00000025589.1	MGI:2138151	protein_coding	Kmo
ENSMUSG00000106549.1	-3.71318	7.39727e-135	5.18869e-133	OTTMUSG00000054187.1	MGI:5662790	TEC	Gm42653
ENSMUSG00000064065.15	-2.18428	4.82038e-125	3.12199e-123	OTTMUSG00000022995.2	MGI:2444159	protein_coding	Ipcef1
ENSMUSG00000028111.4	2.0373	2.51005e-122	1.58696e-120	OTTMUSG00000053004.1	MGI:107823	protein_coding	Ctsk
ENSMUSG00000078616.2	3.73071	1.11276e-121	6.94095e-120	OTTMUSG00000019182.3	MGI:4821257	protein_coding	Trim30c
ENSMUSG00000026458.13	-2.01767	1.12387e-115	6.67431e-114	OTTMUSG00000049678.1	MGI:1915757	protein_coding	Ppfia4
ENSMUSG00000078922.9	2.79309	2.55959e-112	1.47299e-110	OTTMUSG00000005527.7	MGI:98734	protein_coding	Tgtp1
ENSMUSG00000057729.12	-2.72585	4.23624e-112	2.42287e-110	OTTMUSG00000035169.1	MGI:893580	protein_coding	Prtn3
ENSMUSG00000094796.2	2.65435	8.67725e-108	4.80038e-106	OTTMUSG00000068171.1	MGI:4840510	protein_coding	BC147527
ENSMUSG00000107215.1	2.42769	3.90694e-105	2.10499e-103	OTTMUSG00000055007.1	MGI:5663334	TEC	Gm43197
ENSMUSG00000006344.17	-3.14131	8.79699e-104	4.65864e-102	OTTMUSG00000046608.2	MGI:1346063	protein_coding	Ggt5
ENSMUSG00000075602.10	4.99997	7.32189e-103	3.82301e-101	OTTMUSG00000045110.7	MGI:107527	protein_coding	Ly6a
ENSMUSG00000035385.5	3.09988	1.69293e-101	8.66892e-100	OTTMUSG00000000852.1	MGI:98259	protein_coding	Ccl2
ENSMUSG00000035352.3	3.94383	3.04582e-98	1.51379e-96	OTTMUSG00000000861.1	MGI:108224	protein_coding	Ccl12
ENSMUSG00000079457.11	3.83439	9.24931e-97	4.5125e-95	OTTMUSG00000075007.1	MGI:3644536	protein_coding	Gm7609
ENSMUSG00000052212.6	-2.89549	3.87536e-96	1.87104e-94	OTTMUSG00000058235.1	MGI:1916141	protein_coding	Cd177
ENSMUSG00000051339.10	-2.06588	4.96059e-96	2.38879e-94	OTTMUSG00000025834.4	MGI:1920194	protein_coding	2900026A02Rik
ENSMUSG00000029605.16	2.37815	8.75168e-96	4.19269e-94	OTTMUSG00000043313.2	MGI:97430	polymorphic_pseudogene	Oas1b
ENSMUSG00000047678.1	-3.07653	1.97307e-94	9.23816e-93	OTTMUSG00000016910.1	MGI:2441734	protein_coding	Gpr82
ENSMUSG00000090125.3	5.34338	1.68413e-93	7.74865e-92	OTTMUSG00000042459.1	MGI:101896	protein_coding	Pou3f1
ENSMUSG00000040328.16	3.25801	5.90508e-93	2.69029e-91	OTTMUSG00000005539.3	MGI:1333785	protein_coding	Olfr56
ENSMUSG00000062783.2	3.34986	1.09089e-87	4.59806e-86		MGI:1891441	protein_coding	Csprs
ENSMUSG00000060550.16	2.71269	1.34532e-87	5.65764e-86	OTTMUSG00000037191.3	MGI:95936	protein_coding	H2-Q7
ENSMUSG00000033849.3	-2.52589	7.24991e-84	2.96179e-82	OTTMUSG00000030947.2	MGI:1349461	protein_coding	B3galt2
ENSMUSG00000037849.8	5.21674	5.6398e-81	2.19315e-79	OTTMUSG00000034635.6	MGI:3646410	protein_coding	Ifi206
ENSMUSG00000004568.13	-2.19664	2.10768e-78	7.89871e-77	OTTMUSG00000030752.6	MGI:2142567	protein_coding	Arhgef18
ENSMUSG00000048349.9	2.10689	1.42314e-76	5.25909e-75	OTTMUSG00000032816.5	MGI:102525	protein_coding	Pou4f1
ENSMUSG00000070323.11	2.00976	1.98487e-75	7.20602e-74	OTTMUSG00000031478.2	MGI:3039232	protein_coding	Mmp27
ENSMUSG00000048142.9	-2.83577	1.7754e-72	6.16843e-71	OTTMUSG00000055711.2	MGI:2447776	protein_coding	Nat8l
ENSMUSG00000020846.6	-2.10009	3.53004e-72	1.2185e-70	OTTMUSG00000006222.1	MGI:1923816	protein_coding	Rflnb
ENSMUSG00000022887.9	2.21586	5.67165e-72	1.9451e-70	OTTMUSG00000071302.1	MGI:88492	protein_coding	Masp1
ENSMUSG00000035042.2	2.71139	1.24206e-71	4.22847e-70	OTTMUSG00000000992.1	MGI:98262	protein_coding	Ccl5
ENSMUSG00000026069.15	-2.59974	4.95964e-71	1.66408e-69	OTTMUSG00000037806.4	MGI:98427	protein_coding	Il1rl1
ENSMUSG00000039109.16	-2.27383	2.92058e-70	9.67696e-69	OTTMUSG00000068186.2	MGI:1921395	protein_coding	F13a1
ENSMUSG00000096606.2	-2.10286	3.57527e-70	1.18251e-68	OTTMUSG00000043546.2	MGI:3646425	protein_coding	Tpbgl
ENSMUSG00000090942.1	2.06309	4.18776e-69	1.35613e-67	OTTMUSG00000073509.1	MGI:3588218	protein_coding	F830016B08Rik
ENSMUSG00000086564.9	-2.04631	1.00626e-68	3.23604e-67	OTTMUSG00000013107.3	MGI:2685862	protein_coding	Cd101
ENSMUSG00000061100.5	-2.12821	2.73187e-68	8.72507e-67	OTTMUSG00000072053.2	MGI:1888504	protein_coding	Retnla
ENSMUSG00000004814.10	-2.07448	3.63303e-68	1.15437e-66	OTTMUSG00000055905.1	MGI:1928953	protein_coding	Ccl24
ENSMUSG00000072109.11	2.0049	4.95435e-68	1.57153e-66	OTTMUSG00000029171.5	MGI:3612703	antisense	A530040E14Rik
ENSMUSG00000032715.9	2.50335	5.25535e-67	1.63355e-65	OTTMUSG00000015851.1	MGI:1345675	protein_coding	Trib3
ENSMUSG00000004709.14	-2.08435	1.76747e-66	5.46651e-65	OTTMUSG00000016914.2	MGI:109294	protein_coding	Cd244a
ENSMUSG00000040703.11	-2.54961	1.08984e-65	3.33737e-64	OTTMUSG00000024365.2	MGI:1921384	protein_coding	Cyp2s1
ENSMUSG00000115855.1	2.22794	9.55731e-63	2.81539e-61	OTTMUSG00000071231.1	MGI:5593802	lincRNA	Gm34643
ENSMUSG00000035064.17	-2.05526	1.03317e-58	2.8879e-57	OTTMUSG00000026126.3	MGI:1195261	protein_coding	Eef2k
ENSMUSG00000038587.10	2.46152	1.33346e-58	3.70499e-57	OTTMUSG00000063494.2	MGI:1932576	protein_coding	Akap12
ENSMUSG00000022122.15	-2.91054	3.50961e-58	9.66468e-57	OTTMUSG00000069563.1	MGI:102720	protein_coding	Ednrb
ENSMUSG00000058046.1	2.31014	1.19607e-57	3.27751e-56	OTTMUSG00000000237.1	MGI:3045314	protein_coding	4933430I17Rik
ENSMUSG00000020264.5	-2.07344	1.27896e-54	3.34834e-53	OTTMUSG00000005685.1	MGI:1891430	protein_coding	Slc36a2
ENSMUSG00000046186.8	2.29471	5.69189e-54	1.4756e-52	OTTMUSG00000036023.1	MGI:2445221	protein_coding	Cd109
ENSMUSG00000118383.1	-2.59581	1.22956e-53	3.15676e-52	OTTMUSG00000073730.1	MGI:6303181	lincRNA	Gm50321
ENSMUSG00000067297.5	3.91333	6.99756e-52	1.72508e-50	OTTMUSG00000016646.2	MGI:2148249	protein_coding	Ifit1bl2
ENSMUSG00000092021.8	3.09272	4.06244e-50	9.71848e-49	OTTMUSG00000042405.2	MGI:3646307	polymorphic_pseudogene	Gbp11
ENSMUSG00000097572.2	4.20226	7.78761e-50	1.85347e-48	OTTMUSG00000060922.2	MGI:5477291	lincRNA	Gm26797
ENSMUSG00000008734.9	2.44946	1.45541e-49	3.45507e-48	OTTMUSG00000059047.1	MGI:1927596	protein_coding	Gprc5b
ENSMUSG00000021367.8	2.64302	3.85648e-49	9.07396e-48	OTTMUSG00000067145.1	MGI:95283	protein_coding	Edn1
ENSMUSG00000027318.17	2.26335	6.18464e-48	1.41926e-46	OTTMUSG00000015537.4	MGI:1341813	protein_coding	Adam33
ENSMUSG00000002847.7	2.21386	1.36226e-46	3.03981e-45	OTTMUSG00000071428.2	MGI:1934677	protein_coding	Pla1a
ENSMUSG00000025154.15	-2.01335	7.90061e-46	1.74207e-44	OTTMUSG00000042088.3	MGI:1918335	protein_coding	Arhgap19
ENSMUSG00000078349.3	2.50288	3.11424e-43	6.42481e-42	OTTMUSG00000074684.1	MGI:2140540	processed_transcript	AW011738
ENSMUSG00000109713.1	-2.24014	1.15307e-42	2.35013e-41	OTTMUSG00000060688.2	MGI:5596028	protein_coding	Pvrig
ENSMUSG00000068246.6	7.37971	5.41504e-42	1.0917e-40	OTTMUSG00000070675.1	MGI:1919148	protein_coding	Apol9b
ENSMUSG00000026228.6	2.63529	7.12119e-42	1.43101e-40	OTTMUSG00000033955.2	MGI:109323	protein_coding	Htr2b
ENSMUSG00000057346.12	7.19443	4.24939e-40	8.30575e-39	OTTMUSG00000070654.1	MGI:3606001	protein_coding	Apol9a
ENSMUSG00000118618.1	3.08888	1.32469e-39	2.55164e-38	OTTMUSG00000029172.7		transcribed_unprocessed_pseudogene	AC123856.1
ENSMUSG00000049985.15	2.04722	2.77386e-38	5.18196e-37	OTTMUSG00000067978.1	MGI:1924568	protein_coding	Ankrd55
ENSMUSG00000020826.9	2.14654	3.93268e-38	7.31739e-37	OTTMUSG00000000146.4	MGI:97361	protein_coding	Nos2
ENSMUSG00000008845.9	-2.4694	9.51139e-38	1.75918e-36	OTTMUSG00000056662.1	MGI:2135946	protein_coding	Cd163
ENSMUSG00000020357.3	3.16945	4.17105e-37	7.63106e-36	OTTMUSG00000005554.1	MGI:95561	protein_coding	Flt4
ENSMUSG00000027219.13	3.91446	1.65527e-36	2.97565e-35	OTTMUSG00000015614.1	MGI:1913105	protein_coding	Slc28a2
ENSMUSG00000079018.10	4.96836	3.57348e-36	6.35027e-35	OTTMUSG00000045162.5	MGI:96882	protein_coding	Ly6c1
ENSMUSG00000072572.9	2.77168	3.20209e-34	5.39623e-33	OTTMUSG00000034666.2	MGI:2684326	protein_coding	Slc39a2
ENSMUSG00000017309.11	-2.09854	7.15624e-34	1.19838e-32	OTTMUSG00000002316.2	MGI:1289168	protein_coding	Cd300lg
ENSMUSG00000034730.17	2.33686	1.17333e-33	1.9578e-32	OTTMUSG00000045270.9	MGI:1933736	protein_coding	Adgrb1
ENSMUSG00000035852.11	3.54376	4.58262e-32	7.38143e-31	OTTMUSG00000064917.1	MGI:1926156	protein_coding	Misp
ENSMUSG00000061353.11	2.28198	7.45013e-32	1.19588e-30	OTTMUSG00000022768.2	MGI:103556	protein_coding	Cxcl12
ENSMUSG00000090222.2	2.21938	3.34583e-31	5.25716e-30	OTTMUSG00000033921.2	MGI:3840117	unprocessed_pseudogene	Ifi203-ps
ENSMUSG00000029334.14	2.10866	6.52536e-31	1.01416e-29	OTTMUSG00000033394.4	MGI:108173	protein_coding	Prkg2
ENSMUSG00000085095.2	-2.61111	1.58138e-30	2.4213e-29	OTTMUSG00000024670.3	MGI:3783079	antisense	Gm15635
ENSMUSG00000038094.15	2.27389	3.66114e-29	5.41395e-28	OTTMUSG00000043576.2	MGI:1924456	protein_coding	Atp13a4
ENSMUSG00000078486.3	2.05659	4.14909e-29	6.12576e-28	OTTMUSG00000046104.1	MGI:1921433	protein_coding	Perm1
ENSMUSG00000111118.1	5.25471	3.4772e-27	4.83066e-26	OTTMUSG00000062370.1	MGI:3643874	processed_pseudogene	Gm6545
ENSMUSG00000104554.1	2.40779	1.96683e-26	2.68228e-25	OTTMUSG00000052423.1	MGI:3782793	antisense	Gm4610
ENSMUSG00000118590.1	3.18727	2.52067e-26	3.42252e-25	OTTMUSG00000021801.2		protein_coding	AC167036.1
ENSMUSG00000020695.14	2.30873	9.19065e-26	1.21678e-24	OTTMUSG00000002846.2	MGI:107818	protein_coding	Mrc2
ENSMUSG00000038305.15	4.23662	1.14807e-25	1.5135e-24	OTTMUSG00000035161.9	MGI:1914448	protein_coding	Spats2l
ENSMUSG00000090293.1	2.81843	3.26494e-25	4.22329e-24	OTTMUSG00000035992.1	MGI:4937861	antisense	Gm17034
ENSMUSG00000034855.13	3.04977	5.07774e-25	6.52732e-24	OTTMUSG00000028740.2	MGI:1352450	protein_coding	Cxcl10
ENSMUSG00000055675.6	-2.42151	1.91975e-24	2.41437e-23	OTTMUSG00000044892.3	MGI:1922151	protein_coding	Kbtbd11
ENSMUSG00000060445.11	-2.29579	3.49877e-23	4.20667e-22	OTTMUSG00000016353.4	MGI:1933281	protein_coding	Sycp2
ENSMUSG00000003545.3	-2.54144	3.84165e-23	4.61593e-22	OTTMUSG00000059145.2	MGI:95575	protein_coding	Fosb
ENSMUSG00000038418.7	-2.04499	5.38914e-23	6.44616e-22	OTTMUSG00000021064.2	MGI:95295	protein_coding	Egr1
ENSMUSG00000031486.15	-2.00599	1.83695e-22	2.15292e-21	OTTMUSG00000042301.3	MGI:1925810	protein_coding	Adgra2
ENSMUSG00000115142.1	2.09854	7.1464e-22	8.21505e-21	OTTMUSG00000070549.1	MGI:5592410	lincRNA	Gm33251
ENSMUSG00000107018.1	2.52284	7.89901e-22	9.07458e-21	OTTMUSG00000055351.1	MGI:5663831	TEC	Gm43694
ENSMUSG00000075225.15	-2.12791	1.08149e-21	1.23659e-20	OTTMUSG00000034216.5	MGI:1923223	protein_coding	Ccdc162
ENSMUSG00000052485.7	3.57261	1.37953e-21	1.56549e-20	OTTMUSG00000027705.3	MGI:2685751	protein_coding	Tmem171
ENSMUSG00000024727.9	3.05314	1.25477e-19	1.33202e-18	OTTMUSG00000073886.2	MGI:2675603	protein_coding	Trpm6
ENSMUSG00000073491.11	3.56678	1.52442e-19	1.61183e-18	OTTMUSG00000033987.6	MGI:3695276	protein_coding	Ifi213
ENSMUSG00000097960.1	2.73932	4.33503e-19	4.50417e-18	OTTMUSG00000043041.1	MGI:3045392	lincRNA	A330074K22Rik
ENSMUSG00000049719.14	2.61621	5.62907e-19	5.81942e-18	OTTMUSG00000031766.4	MGI:1921556	protein_coding	Prss46
ENSMUSG00000045287.6	-2.92501	5.89192e-19	6.08439e-18	OTTMUSG00000006197.1	MGI:2661375	protein_coding	Rtn4rl1
ENSMUSG00000021579.4	3.27963	6.41066e-19	6.60539e-18	OTTMUSG00000034206.1	MGI:2145269	protein_coding	Lrrc14b
ENSMUSG00000022432.7	3.22914	6.37714e-18	6.2885e-17	OTTMUSG00000069809.1	MGI:2154049	protein_coding	Smc1b
ENSMUSG00000015854.7	2.03149	1.99541e-17	1.93483e-16	OTTMUSG00000051776.1	MGI:1334419	protein_coding	Cd5l
ENSMUSG00000039313.14	-2.26424	6.19092e-17	5.88328e-16	OTTMUSG00000045620.1	MGI:2667167	protein_coding	Minar1
ENSMUSG00000085977.1	2.36377	1.61582e-16	1.50174e-15	OTTMUSG00000033996.2	MGI:3646761	processed_pseudogene	Gm5970
ENSMUSG00000004098.7	2.28843	1.68485e-16	1.562e-15	OTTMUSG00000022343.1	MGI:1858212	protein_coding	Col5a3
ENSMUSG00000086196.7	2.4808	6.34182e-16	5.73354e-15	OTTMUSG00000012820.1	MGI:3652223	antisense	Gm13571
ENSMUSG00000085006.7	2.8245	1.3607e-15	1.21134e-14	OTTMUSG00000019561.2	MGI:3615512	transcribed_unprocessed_pseudogene	BC021767
ENSMUSG00000025279.7	2.00878	1.46311e-15	1.30001e-14	OTTMUSG00000024054.1	MGI:1314633	protein_coding	Dnase1l3
ENSMUSG00000042826.13	-2.47206	2.57887e-15	2.26327e-14	OTTMUSG00000006004.2	MGI:109167	protein_coding	Fgf11
ENSMUSG00000075270.11	2.5479	7.41349e-15	6.40344e-14	OTTMUSG00000015170.1	MGI:3036251	protein_coding	Pde11a
ENSMUSG00000068876.16	2.348	1.27566e-14	1.08871e-13	OTTMUSG00000019660.4	MGI:1927237	protein_coding	Cgn
ENSMUSG00000102307.1	2.26495	3.89341e-14	3.25701e-13	OTTMUSG00000050901.1	MGI:5611422	TEC	Gm38194
ENSMUSG00000092008.2	4.19204	6.38672e-14	5.25294e-13	OTTMUSG00000074145.1	MGI:3721049	protein_coding	Cyp2c69
ENSMUSG00000020601.8	-3.21959	1.134e-13	9.1727e-13	OTTMUSG00000027552.2	MGI:2145021	protein_coding	Trib2
ENSMUSG00000040987.15	2.30327	2.23855e-13	1.78126e-12	OTTMUSG00000058434.5	MGI:2179989	protein_coding	Mill2
ENSMUSG00000067704.1	2.50617	3.3138e-13	2.61891e-12	OTTMUSG00000016291.1	MGI:3582777	protein_coding	Wfdc13
ENSMUSG00000118591.1	2.87628	5.92098e-13	4.59921e-12	OTTMUSG00000031456.3		protein_coding	AC147806.1
ENSMUSG00000028360.10	2.44214	1.02206e-12	7.81179e-12	OTTMUSG00000030388.4	MGI:3035141	protein_coding	Slc44a5
ENSMUSG00000030711.16	-2.35518	1.03957e-12	7.93903e-12	OTTMUSG00000025254.2	MGI:102896	protein_coding	Sult1a1
ENSMUSG00000026835.15	-2.25238	1.55007e-12	1.17507e-11	OTTMUSG00000011624.4	MGI:1341158	protein_coding	Fcnb
ENSMUSG00000025004.16	4.7421	1.79369e-12	1.35478e-11	OTTMUSG00000028294.5	MGI:1306815	protein_coding	Cyp2c40
ENSMUSG00000020902.12	2.25679	3.1374e-12	2.34209e-11	OTTMUSG00000005943.4	MGI:105088	protein_coding	Ntn1
ENSMUSG00000079049.9	2.1154	6.59556e-12	4.81533e-11	OTTMUSG00000000695.3	MGI:2445363	protein_coding	Serpinb1c
ENSMUSG00000113757.1	2.27381	9.76858e-12	7.04885e-11	OTTMUSG00000066478.1	MGI:6096493	lincRNA	Gm47507
ENSMUSG00000117318.1	-2.12094	1.57602e-11	1.12156e-10	OTTMUSG00000072552.1	MGI:5010864	processed_pseudogene	Gm18679
ENSMUSG00000022441.17	2.70679	3.28675e-11	2.28731e-10	OTTMUSG00000026031.6	MGI:1924877	protein_coding	Efcab6
ENSMUSG00000047992.11	2.3154	5.04772e-11	3.47122e-10	OTTMUSG00000028188.4	MGI:3041188	protein_coding	Dipk1c
ENSMUSG00000035429.13	2.16382	6.60372e-11	4.50458e-10	OTTMUSG00000058448.2	MGI:3026877	protein_coding	Ptprh
ENSMUSG00000000861.15	-2.11838	1.32194e-10	8.82303e-10	OTTMUSG00000005291.2	MGI:106190	protein_coding	Bcl11a
ENSMUSG00000037335.13	2.35002	2.09464e-10	1.38166e-09	OTTMUSG00000005713.3	MGI:103577	protein_coding	Hand1
ENSMUSG00000041592.16	2.319	5.2031e-10	3.33961e-09	OTTMUSG00000003805.3	MGI:2443847	protein_coding	Sdk2
ENSMUSG00000055110.8	3.34226	5.21363e-10	3.34522e-09	OTTMUSG00000017335.3	MGI:2442968	antisense	A630012P03Rik
ENSMUSG00000038115.16	-2.09914	8.86971e-10	5.58882e-09	OTTMUSG00000033377.5	MGI:2387214	protein_coding	Ano2
ENSMUSG00000030409.16	-2.11227	8.87652e-10	5.59121e-09	OTTMUSG00000024656.2	MGI:94906	protein_coding	Dmpk
ENSMUSG00000065987.12	-3.50341	9.28346e-10	5.83765e-09	OTTMUSG00000049043.1	MGI:1916415	protein_coding	Cd209b
ENSMUSG00000000385.8	2.06409	1.56954e-09	9.65728e-09	OTTMUSG00000071940.1	MGI:1354381	protein_coding	Tmprss2
ENSMUSG00000059336.14	-2.32316	1.84222e-09	1.12716e-08	OTTMUSG00000034695.4	MGI:1351654	protein_coding	Slc14a1
ENSMUSG00000013367.5	2.19788	2.06973e-09	1.2618e-08	OTTMUSG00000016918.2	MGI:2686277	protein_coding	Iglon5
ENSMUSG00000094054.1	2.40624	3.52463e-09	2.11069e-08			processed_pseudogene	AC133103.2
ENSMUSG00000082079.2	3.05824	3.83103e-09	2.28534e-08	OTTMUSG00000016816.4	MGI:3649996	protein_coding	Dnmt3c
ENSMUSG00000031382.14	2.35692	4.55915e-09	2.70752e-08	OTTMUSG00000019517.1	MGI:1916104	protein_coding	Asb11
ENSMUSG00000086866.2	2.26055	5.58861e-09	3.29154e-08	OTTMUSG00000031054.2	MGI:1922361	antisense	4930512H18Rik
ENSMUSG00000102975.1	-2.03709	7.80652e-09	4.55311e-08	OTTMUSG00000050446.1	MGI:5610575	TEC	Gm37347
ENSMUSG00000033107.6	-2.21643	8.02611e-09	4.67678e-08	OTTMUSG00000072940.1	MGI:1914914	protein_coding	Rnf125
ENSMUSG00000043705.7	2.10795	8.36623e-09	4.86582e-08	OTTMUSG00000072342.1	MGI:2685789	protein_coding	Capn13
ENSMUSG00000005917.15	2.75347	1.07692e-08	6.21866e-08	OTTMUSG00000005253.3	MGI:97450	protein_coding	Otx1
ENSMUSG00000118640.1	2.05443	1.22959e-08	7.04984e-08	OTTMUSG00000075005.1		protein_coding	AC167036.2
ENSMUSG00000097224.1	2.2477	1.99246e-08	1.12708e-07	OTTMUSG00000042997.1	MGI:5477210	antisense	Gm26716
ENSMUSG00000079071.2	2.61798	2.14178e-08	1.20824e-07	OTTMUSG00000015615.1	MGI:3702173	protein_coding	Slc28a2b
ENSMUSG00000030680.6	2.44422	2.36452e-08	1.32945e-07	OTTMUSG00000033691.3	MGI:1914528	protein_coding	Pagr1a
ENSMUSG00000063388.5	2.60987	2.96872e-08	1.65316e-07	OTTMUSG00000073537.1	MGI:2384767	processed_pseudogene	BC023105
ENSMUSG00000079110.12	-2.45716	6.00596e-08	3.25099e-07	OTTMUSG00000015381.5	MGI:107437	protein_coding	Capn3
ENSMUSG00000092511.7	3.03253	6.86514e-08	3.69453e-07	OTTMUSG00000037263.1	MGI:5142012	protein_coding	Gm20547
ENSMUSG00000066755.2	2.23276	6.95538e-08	3.73769e-07	OTTMUSG00000026871.2	MGI:2673064	protein_coding	Tnfsf18
ENSMUSG00000082976.10	2.61062	2.1737e-07	1.11677e-06	OTTMUSG00000018888.3	MGI:3705859	protein_coding	Gm15056
ENSMUSG00000037482.2	2.80878	4.44656e-07	2.21352e-06	OTTMUSG00000016185.3	MGI:1919245	protein_coding	Erv3
ENSMUSG00000022548.14	2.2126	6.59666e-07	3.23361e-06	OTTMUSG00000025876.1	MGI:88056	protein_coding	Apod
ENSMUSG00000031495.8	-2.96386	7.03046e-07	3.43629e-06	OTTMUSG00000059325.1	MGI:2157947	protein_coding	Cd209d
ENSMUSG00000062624.5	2.7879	8.6638e-07	4.19273e-06	OTTMUSG00000028411.1	MGI:3612288	protein_coding	Cyp2c67
ENSMUSG00000060183.6	2.09477	1.08474e-06	5.18599e-06	OTTMUSG00000028741.2	MGI:1860203	polymorphic_pseudogene	Cxcl11
ENSMUSG00000063522.5	2.35609	1.47622e-06	6.9574e-06	OTTMUSG00000045123.1	MGI:1914288	protein_coding	Ly6m
ENSMUSG00000040197.4	-2.82105	1.68561e-06	7.90218e-06	OTTMUSG00000027102.1	MGI:2157948	protein_coding	Cd209e
ENSMUSG00000078173.3	-2.20008	1.707e-06	7.99642e-06	OTTMUSG00000021951.1	MGI:1930020	protein_coding	Lenep
ENSMUSG00000021565.16	2.04301	1.75574e-06	8.20819e-06	OTTMUSG00000026285.2	MGI:1921588	protein_coding	Slc6a19
ENSMUSG00000106743.1	-2.40588	1.85612e-06	8.65133e-06	OTTMUSG00000055844.1	MGI:5662984	TEC	Gm42847
ENSMUSG00000030046.6	2.63364	2.06828e-06	9.6041e-06	OTTMUSG00000057176.1	MGI:1338820	protein_coding	Bmp10
ENSMUSG00000036395.15	-2.13933	2.59825e-06	1.1922e-05	OTTMUSG00000028780.4	MGI:2388283	protein_coding	Glb1l2
ENSMUSG00000025163.6	-2.29891	3.14599e-06	1.42837e-05	OTTMUSG00000004165.2	MGI:88344	protein_coding	Cd7
ENSMUSG00000051910.13	-2.18138	8.08525e-06	3.49752e-05	OTTMUSG00000058723.2	MGI:98368	protein_coding	Sox6
ENSMUSG00000027908.2	2.06921	1.51749e-05	6.3202e-05	OTTMUSG00000051990.1	MGI:1918575	protein_coding	Tchhl1
ENSMUSG00000055629.5	-2.0429	1.53615e-05	6.38933e-05	OTTMUSG00000060385.1	MGI:2652891	protein_coding	B4galnt4
ENSMUSG00000074491.9	-2.0907	0.000148532	0.000541995	OTTMUSG00000022398.5	MGI:1923113	protein_coding	Clec4g

## Sheet: Com_295D424U
geneID	log2FoldChange	pvalue	padj	havana_gene	mgi_id	gene_type	gene_name
ENSMUSG00000000204.16	6.78806	0	0	OTTMUSG00000000920.2	MGI:1329010	protein_coding	Slfn4
ENSMUSG00000001281.10	-2.33584	0	0	OTTMUSG00000030863.5	MGI:96616	protein_coding	Itgb7
ENSMUSG00000002307.16	2.05984	0	0	OTTMUSG00000037068.4	MGI:1197015	protein_coding	Daxx
ENSMUSG00000003779.16	-2.92817	0	0	OTTMUSG00000073237.1	MGI:1201682	protein_coding	Kif20a
ENSMUSG00000010358.13	2.12996	0	0	OTTMUSG00000002869.2	MGI:1917360	protein_coding	Ifi35
ENSMUSG00000015852.13	-2.61939	0	0	OTTMUSG00000027492.2	MGI:1933397	protein_coding	Fcrls
ENSMUSG00000015947.10	2.13404	0	0	OTTMUSG00000053089.1	MGI:95498	protein_coding	Fcgr1
ENSMUSG00000016494.9	-2.54981	0	0	OTTMUSG00000050886.2	MGI:88329	protein_coding	Cd34
ENSMUSG00000017390.15	-2.68431	0	0	OTTMUSG00000000108.2	MGI:101863	protein_coding	Aldoc
ENSMUSG00000017737.2	-2.11962	0	0	OTTMUSG00000001184.3	MGI:97011	protein_coding	Mmp9
ENSMUSG00000017830.15	2.84937	0	0	OTTMUSG00000002055.1	MGI:1931560	protein_coding	Dhx58
ENSMUSG00000018102.5	2.64639	0	0	OTTMUSG00000000566.2	MGI:1915274	protein_coding	H2bc4
ENSMUSG00000018930.3	3.22043	0	0	OTTMUSG00000000993.1	MGI:98261	protein_coding	Ccl4
ENSMUSG00000019990.15	2.03174	0	0	OTTMUSG00000036894.4	MGI:1352752	protein_coding	Pde7b
ENSMUSG00000020638.8	6.98504	0	0	OTTMUSG00000067128.2	MGI:99830	protein_coding	Cmpk2
ENSMUSG00000020641.16	7.79829	0	0	OTTMUSG00000027569.2	MGI:1929628	protein_coding	Rsad2
ENSMUSG00000020914.17	-3.26218	0	0	OTTMUSG00000006446.1	MGI:98790	protein_coding	Top2a
ENSMUSG00000021200.14	-2.47495	0	0	OTTMUSG00000023083.3	MGI:1929743	protein_coding	Asb2
ENSMUSG00000021624.9	2.18678	0	0	OTTMUSG00000035367.1	MGI:1194924	protein_coding	Cd180
ENSMUSG00000022126.6	3.84035	0	0	OTTMUSG00000035543.1	MGI:103206	protein_coding	Acod1
ENSMUSG00000022504.10	-2.64882	0	0	OTTMUSG00000071197.2	MGI:108445	protein_coding	Ciita
ENSMUSG00000022587.14	2.40476	0	0	OTTMUSG00000045205.8	MGI:106651	protein_coding	Ly6e
ENSMUSG00000023341.15	3.71234	0	0	OTTMUSG00000047542.6	MGI:97244	polymorphic_pseudogene	Mx2
ENSMUSG00000024030.7	2.00015	0	0	OTTMUSG00000025573.2	MGI:107704	protein_coding	Abcg1
ENSMUSG00000024665.8	-2.6921	0	0	OTTMUSG00000073896.1	MGI:1930079	protein_coding	Fads2
ENSMUSG00000024675.19	7.2249	0	0	OTTMUSG00000028265.5	MGI:1927656	protein_coding	Ms4a4c
ENSMUSG00000024679.10	2.09305	0	0	OTTMUSG00000033443.2	MGI:1916024	protein_coding	Ms4a6d
ENSMUSG00000025153.9	-2.90737	0	0	OTTMUSG00000004143.3	MGI:95485	protein_coding	Fasn
ENSMUSG00000025498.15	5.84446	0	0	OTTMUSG00000024538.6	MGI:1859212	protein_coding	Irf7
ENSMUSG00000026104.14	2.28539	0	0	OTTMUSG00000046734.2	MGI:103063	protein_coding	Stat1
ENSMUSG00000026193.15	-3.35933	0	0	OTTMUSG00000048807.4	MGI:95566	protein_coding	Fn1
ENSMUSG00000026222.16	2.04858	0	0	OTTMUSG00000030061.3	MGI:109561	protein_coding	Sp100
ENSMUSG00000026482.13	2.04355	0	0	OTTMUSG00000022514.3	MGI:107484	protein_coding	Rgl1
ENSMUSG00000026535.9	2.85574	0	0	OTTMUSG00000050204.1	MGI:1347083	protein_coding	Ifi202b
ENSMUSG00000026536.9	4.44783	0	0	OTTMUSG00000050203.1	MGI:3041120	protein_coding	Ifi211
ENSMUSG00000026605.14	-4.85286	0	0	OTTMUSG00000035168.6	MGI:1313302	protein_coding	Cenpf
ENSMUSG00000026896.14	2.38398	0	0	OTTMUSG00000012871.2	MGI:1918836	protein_coding	Ifih1
ENSMUSG00000027276.7	2.11771	0	0	OTTMUSG00000015560.1	MGI:1095416	protein_coding	Jag1
ENSMUSG00000027322.11	4.90889	0	0	OTTMUSG00000015684.2	MGI:99668	protein_coding	Siglec1
ENSMUSG00000027514.14	3.39833	0	0	OTTMUSG00000016683.1	MGI:1927449	protein_coding	Zbp1
ENSMUSG00000027715.9	-3.87378	0	0	OTTMUSG00000006485.5	MGI:108069	protein_coding	Ccna2
ENSMUSG00000028037.13	4.07579	0	0	OTTMUSG00000022663.2	MGI:2443016	protein_coding	Ifi44
ENSMUSG00000028270.12	2.35863	0	0	OTTMUSG00000036785.1	MGI:102772	protein_coding	Gbp2
ENSMUSG00000028327.14	2.35338	0	0	OTTMUSG00000006732.2	MGI:1921402	protein_coding	Stra6l
ENSMUSG00000028517.8	3.01425	0	0	OTTMUSG00000008128.1	MGI:1915166	protein_coding	Plpp3
ENSMUSG00000029009.17	2.25018	0	0	OTTMUSG00000010193.13	MGI:106639	protein_coding	Mthfr
ENSMUSG00000029298.15	2.96229	0	0	OTTMUSG00000053800.2	MGI:3605620	protein_coding	Gbp9
ENSMUSG00000029561.17	3.72315	0	0	OTTMUSG00000014606.3	MGI:1344390	protein_coding	Oasl2
ENSMUSG00000029798.11	2.46919	0	0	OTTMUSG00000057867.1	MGI:1914388	protein_coding	Herc6
ENSMUSG00000029819.6	3.27601	0	0	OTTMUSG00000034262.1	MGI:97374	protein_coding	Npy
ENSMUSG00000030107.10	3.637	0	0	OTTMUSG00000056866.1	MGI:1344364	protein_coding	Usp18
ENSMUSG00000030737.17	-2.73962	0	0	OTTMUSG00000024669.4	MGI:1351872	protein_coding	Slco2b1
ENSMUSG00000030921.17	2.00219	0	0	OTTMUSG00000019192.1	MGI:98178	protein_coding	Trim30a
ENSMUSG00000031004.8	-2.40294	0	0	OTTMUSG00000060275.3	MGI:106035	protein_coding	Mki67
ENSMUSG00000031639.12	2.46699	0	0	OTTMUSG00000061136.1	MGI:2156367	protein_coding	Tlr3
ENSMUSG00000032661.9	4.16366	0	0	OTTMUSG00000036440.3	MGI:2180850	protein_coding	Oas3
ENSMUSG00000033355.6	3.25096	0	0	OTTMUSG00000060333.6	MGI:1915025	protein_coding	Rtp4
ENSMUSG00000033581.17	2.4762	0	0	OTTMUSG00000025859.6	MGI:1890358	protein_coding	Igf2bp2
ENSMUSG00000033880.11	2.4858	0	0	OTTMUSG00000003881.4	MGI:99554	protein_coding	Lgals3bp
ENSMUSG00000034459.8	6.06147	0	0	OTTMUSG00000016647.1	MGI:99450	protein_coding	Ifit1
ENSMUSG00000034926.3	-3.74656	0	0	OTTMUSG00000008196.2	MGI:1922004	protein_coding	Dhcr24
ENSMUSG00000035208.16	2.79047	0	0	OTTMUSG00000000922.8	MGI:2672859	protein_coding	Slfn8
ENSMUSG00000035373.2	5.37541	0	0	OTTMUSG00000000856.1	MGI:99512	protein_coding	Ccl7
ENSMUSG00000035692.7	5.67623	0	0	OTTMUSG00000074683.1	MGI:1855694	protein_coding	Isg15
ENSMUSG00000036887.5	-2.05711	0	0	OTTMUSG00000009765.1	MGI:88223	protein_coding	C1qa
ENSMUSG00000037321.17	2.20677	0	0	OTTMUSG00000036473.2	MGI:98483	protein_coding	Tap1
ENSMUSG00000037548.15	-2.44325	0	0	OTTMUSG00000037091.5	MGI:95923	protein_coding	H2-DMb2
ENSMUSG00000037921.15	3.43159	0	0	OTTMUSG00000031511.3	MGI:2384570	protein_coding	Ddx60
ENSMUSG00000038252.13	-2.65746	0	0	OTTMUSG00000046177.2	MGI:1915548	protein_coding	Ncapd2
ENSMUSG00000039146.5	3.68337	0	0	OTTMUSG00000053619.1	MGI:95975	protein_coding	Ifi44l
ENSMUSG00000039501.14	2.47425	0	0	OTTMUSG00000001138.4	MGI:2138982	protein_coding	Znfx1
ENSMUSG00000039997.16	2.55043	0	0	OTTMUSG00000026980.5	MGI:96428	protein_coding	Ifi203
ENSMUSG00000040033.16	2.49515	0	0	OTTMUSG00000064933.1	MGI:103039	protein_coding	Stat2
ENSMUSG00000040165.14	-4.88265	0	0	OTTMUSG00000027103.4	MGI:2157945	protein_coding	Cd209c
ENSMUSG00000040296.15	2.60422	0	0	OTTMUSG00000006554.2	MGI:2442858	protein_coding	Ddx58
ENSMUSG00000040483.15	3.46553	0	0	OTTMUSG00000006106.5	MGI:3772572	protein_coding	Xaf1
ENSMUSG00000040963.15	-2.5504	0	0	OTTMUSG00000006018.3	MGI:88082	protein_coding	Asgr2
ENSMUSG00000041827.15	4.88419	0	0	OTTMUSG00000014607.1	MGI:2180849	protein_coding	Oasl1
ENSMUSG00000043263.13	2.93158	0	0	OTTMUSG00000050198.1	MGI:2138243	protein_coding	Ifi209
ENSMUSG00000044468.14	2.81191	0	0	OTTMUSG00000006991.4	MGI:1921895	protein_coding	Tent5c
ENSMUSG00000044703.5	3.81087	0	0	OTTMUSG00000021013.1	MGI:1918441	protein_coding	Phf11a
ENSMUSG00000045328.11	-3.07864	0	0	OTTMUSG00000054878.3	MGI:1098230	protein_coding	Cenpe
ENSMUSG00000045932.12	6.50011	0	0	OTTMUSG00000016643.2	MGI:99449	protein_coding	Ifit2
ENSMUSG00000046718.8	2.97609	0	0	OTTMUSG00000062160.1	MGI:1916800	protein_coding	Bst2
ENSMUSG00000046879.7	3.16133	0	0	OTTMUSG00000005518.4	MGI:107567	protein_coding	Irgm1
ENSMUSG00000047592.17	-3.23571	0	0	OTTMUSG00000022720.2	MGI:3584036	protein_coding	Nxpe5
ENSMUSG00000047735.14	2.45189	0	0	OTTMUSG00000029668.6	MGI:1343184	protein_coding	Samd9l
ENSMUSG00000049103.14	-2.16916	0	0	OTTMUSG00000035281.2	MGI:106185	protein_coding	Ccr2
ENSMUSG00000050578.10	2.38994	0	0	OTTMUSG00000062269.1	MGI:1340026	protein_coding	Mmp13
ENSMUSG00000052776.10	2.54515	0	0	OTTMUSG00000026831.1	MGI:2180860	protein_coding	Oas1a
ENSMUSG00000053835.17	3.43842	0	0	OTTMUSG00000014957.2	MGI:95958	protein_coding	H2-T24
ENSMUSG00000054263.12	-3.67982	0	0	OTTMUSG00000070199.1	MGI:96788	protein_coding	Lifr
ENSMUSG00000054404.13	2.66669	0	0	OTTMUSG00000000921.4	MGI:1329004	protein_coding	Slfn5
ENSMUSG00000056116.18	2.5846	0	0	OTTMUSG00000014954.2	MGI:95956	protein_coding	H2-T22
ENSMUSG00000057596.13	4.13137	0	0	OTTMUSG00000019202.3	MGI:3035181	protein_coding	Trim30d
ENSMUSG00000058163.14	2.25264	0	0	OTTMUSG00000005524.4	MGI:3645205	protein_coding	Gm5431
ENSMUSG00000060519.11	2.33172	0	0	OTTMUSG00000021567.4	MGI:1353652	protein_coding	Tor3a
ENSMUSG00000062488.9	7.60088	0	0	OTTMUSG00000016648.1	MGI:3698419	protein_coding	Ifit3b
ENSMUSG00000062960.10	5.17678	0	0	OTTMUSG00000021297.3	MGI:96683	protein_coding	Kdr
ENSMUSG00000066861.14	3.34102	0	0	OTTMUSG00000030607.1	MGI:97429	protein_coding	Oas1g
ENSMUSG00000068245.14	5.38435	0	0	OTTMUSG00000034689.1	MGI:1277133	protein_coding	Phf11d
ENSMUSG00000069874.7	2.62374	0	0	OTTMUSG00000005725.2	MGI:1926262	protein_coding	Irgm2
ENSMUSG00000070323.11	4.13787	0	0	OTTMUSG00000031478.2	MGI:3039232	protein_coding	Mmp27
ENSMUSG00000070327.14	3.31797	0	0	OTTMUSG00000003910.5	MGI:1289196	protein_coding	Rnf213
ENSMUSG00000070427.4	3.364	0	0	OTTMUSG00000061180.1	MGI:1333800	protein_coding	Il18bp
ENSMUSG00000070501.14	5.91157	0	0	OTTMUSG00000033419.3	MGI:3584522	protein_coding	Ifi214
ENSMUSG00000073409.12	3.51414	0	0	OTTMUSG00000037190.1	MGI:95935	protein_coding	H2-Q6
ENSMUSG00000073489.6	4.34661	0	0	OTTMUSG00000033920.3	MGI:96429	protein_coding	Ifi204
ENSMUSG00000073490.11	2.71366	0	0	OTTMUSG00000033916.2	MGI:2138302	protein_coding	Ifi207
ENSMUSG00000073555.1	3.66923	0	0	OTTMUSG00000033995.1	MGI:3644953	protein_coding	Gm4951
ENSMUSG00000074896.3	6.91569	0	0	OTTMUSG00000016645.1	MGI:1101055	protein_coding	Ifit3
ENSMUSG00000078606.8	2.29767	0	0	OTTMUSG00000040007.3	MGI:3782245	protein_coding	Gm4070
ENSMUSG00000078763.2	3.95975	0	0	OTTMUSG00000000916.1	MGI:1313259	protein_coding	Slfn1
ENSMUSG00000078853.8	2.84587	0	0	OTTMUSG00000005727.2	MGI:107729	protein_coding	Igtp
ENSMUSG00000078920.3	3.05153	0	0	OTTMUSG00000005538.2	MGI:99448	protein_coding	Ifi47
ENSMUSG00000078921.3	4.90909	0	0	OTTMUSG00000005537.1	MGI:3710083	protein_coding	Tgtp2
ENSMUSG00000079339.7	9.13051	0	0	OTTMUSG00000016644.2	MGI:3650685	protein_coding	Ifit1bl1
ENSMUSG00000079362.5	5.19159	0	0	OTTMUSG00000053879.1	MGI:5663439	protein_coding	Gm43302
ENSMUSG00000079363.7	2.74612	0	0	OTTMUSG00000053857.2	MGI:97072	protein_coding	Gbp4
ENSMUSG00000089809.9	3.60006	0	0	OTTMUSG00000035958.2	MGI:2443755	protein_coding	Rasgef1b
ENSMUSG00000090231.10	4.51055	0	0	OTTMUSG00000034004.3	MGI:105975	protein_coding	Cfb
ENSMUSG00000091649.3	3.63367	0	0	OTTMUSG00000043571.2	MGI:3645789	protein_coding	Phf11b
ENSMUSG00000104713.4	5.38402	0	0	OTTMUSG00000053861.2	MGI:2140937	protein_coding	Gbp6
ENSMUSG00000106734.3	3.10299	0	0	OTTMUSG00000055005.2	MGI:5295666	processed_transcript	Gm20559
ENSMUSG00000114055.1	2.58793	0	0	OTTMUSG00000067593.1	MGI:5591248	lincRNA	Gm32089
ENSMUSG00000082292.3	2.75592	2.45754e-306	2.59694e-304	OTTMUSG00000005723.1	MGI:3649299	processed_pseudogene	Gm12250
ENSMUSG00000026580.16	-3.72246	2.95161e-306	3.10207e-304	OTTMUSG00000034812.1	MGI:98280	protein_coding	Selp
ENSMUSG00000042284.10	-2.27026	2.74329e-303	2.86755e-301	OTTMUSG00000068010.1	MGI:96599	protein_coding	Itga1
ENSMUSG00000044708.5	-2.20822	2.11908e-302	2.20316e-300	OTTMUSG00000050148.1	MGI:1194504	protein_coding	Kcnj10
ENSMUSG00000001467.5	-2.35384	4.35367e-300	4.47826e-298	OTTMUSG00000022725.2	MGI:106040	protein_coding	Cyp51
ENSMUSG00000039236.18	4.80878	8.53741e-300	8.73526e-298	OTTMUSG00000027310.3	MGI:1928895	protein_coding	Isg20
ENSMUSG00000027078.14	2.72133	2.54821e-298	2.57997e-296	OTTMUSG00000013725.3	MGI:1914500	protein_coding	Ube2l6
ENSMUSG00000029322.12	4.76324	2.48594e-297	2.50381e-295	OTTMUSG00000026150.1	MGI:2445289	protein_coding	Plac8
ENSMUSG00000029780.14	2.55292	1.92647e-295	1.93026e-293	OTTMUSG00000023209.6	MGI:1927186	protein_coding	Nt5c3
ENSMUSG00000023015.14	-2.66767	2.25626e-293	2.23751e-291	OTTMUSG00000035793.5	MGI:1349423	protein_coding	Racgap1
ENSMUSG00000038943.16	-3.53464	2.7401e-293	2.70347e-291	OTTMUSG00000037307.4	MGI:1858961	protein_coding	Prc1
ENSMUSG00000012443.4	-3.59676	7.38908e-283	7.03892e-281	OTTMUSG00000074095.1	MGI:1098231	protein_coding	Kif11
ENSMUSG00000092572.7	-2.09234	2.84406e-281	2.65693e-279	OTTMUSG00000020993.4	MGI:2138648	polymorphic_pseudogene	Serpinb10
ENSMUSG00000000303.12	-2.18754	1.10464e-271	9.84398e-270	OTTMUSG00000020588.1	MGI:88354	protein_coding	Cdh1
ENSMUSG00000012519.14	2.06692	1.92189e-271	1.70484e-269	OTTMUSG00000031320.7	MGI:1921818	protein_coding	Mlkl
ENSMUSG00000036777.8	-3.41761	6.49338e-269	5.73374e-267	OTTMUSG00000062373.1	MGI:1920174	protein_coding	Anln
ENSMUSG00000059743.12	-2.53086	2.3328e-268	2.04126e-266	OTTMUSG00000052591.3	MGI:104888	protein_coding	Fdps
ENSMUSG00000043953.12	2.03024	1.33123e-264	1.14926e-262	OTTMUSG00000052504.5	MGI:1920904	protein_coding	Ccrl2
ENSMUSG00000033952.14	-4.6135	2.64264e-263	2.26121e-261	OTTMUSG00000019630.3	MGI:1334448	protein_coding	Aspm
ENSMUSG00000024590.8	-2.26361	1.45036e-259	1.23013e-257	OTTMUSG00000016318.1	MGI:96795	protein_coding	Lmnb1
ENSMUSG00000024378.9	-2.93624	3.63729e-258	3.05817e-256	OTTMUSG00000028069.1	MGI:2156764	protein_coding	Stard4
ENSMUSG00000048327.6	-3.73155	7.81211e-258	6.51166e-256	OTTMUSG00000015411.1	MGI:1917716	protein_coding	Ckap2l
ENSMUSG00000061232.16	2.19294	1.16957e-256	9.70697e-255	OTTMUSG00000037104.4	MGI:95904	protein_coding	H2-K1
ENSMUSG00000031530.6	2.96758	3.41477e-256	2.822e-254	OTTMUSG00000016984.1	MGI:2442191	protein_coding	Dusp4
ENSMUSG00000020330.16	-3.28415	6.09618e-255	4.97418e-253	OTTMUSG00000005436.3	MGI:104667	protein_coding	Hmmr
ENSMUSG00000066677.12	6.21893	8.84695e-255	7.18833e-253	OTTMUSG00000033992.4	MGI:2442822	protein_coding	Ifi208
ENSMUSG00000028068.14	-2.2621	9.00392e-255	7.28526e-253	OTTMUSG00000051871.1	MGI:3028642	protein_coding	Iqgap3
ENSMUSG00000025408.15	2.64372	1.29324e-251	1.03342e-249	OTTMUSG00000032537.3	MGI:109247	protein_coding	Ddit3
ENSMUSG00000022686.14	2.97586	4.39513e-249	3.49766e-247	OTTMUSG00000026282.2	MGI:2137302	protein_coding	B3gnt5
ENSMUSG00000022586.11	4.28947	7.50106e-246	5.80222e-244	OTTMUSG00000045160.2	MGI:1888480	protein_coding	Ly6i
ENSMUSG00000061577.12	-2.53689	2.57213e-244	1.95826e-242	OTTMUSG00000022407.4	MGI:2685955	protein_coding	Adgrg5
ENSMUSG00000072621.13	2.41717	1.32857e-243	1.00752e-241	OTTMUSG00000000909.4	MGI:3512288	transcribed_unprocessed_pseudogene	Slfn10-ps
ENSMUSG00000022351.14	-2.11299	4.78783e-243	3.61668e-241	OTTMUSG00000034890.1	MGI:109296	protein_coding	Sqle
ENSMUSG00000032254.10	-2.9411	7.20171e-243	5.41894e-241	OTTMUSG00000062532.2	MGI:1919069	protein_coding	Kif23
ENSMUSG00000026068.11	-2.27383	4.29923e-242	3.20998e-240	OTTMUSG00000034788.2	MGI:1338888	protein_coding	Il18rap
ENSMUSG00000043939.15	2.09524	8.34313e-240	6.158e-238	OTTMUSG00000072568.2	MGI:2443476	protein_coding	A530064D06Rik
ENSMUSG00000022584.14	5.98876	5.44565e-236	3.94412e-234	OTTMUSG00000045164.3	MGI:3712069	protein_coding	Ly6c2
ENSMUSG00000055413.12	3.42627	7.46105e-234	5.38365e-232	OTTMUSG00000037188.5	MGI:95934	polymorphic_pseudogene	H2-Q5
ENSMUSG00000031494.7	-4.56461	2.63504e-231	1.86653e-229	OTTMUSG00000059324.1	MGI:2157942	protein_coding	Cd209a
ENSMUSG00000049734.9	2.35213	3.58763e-229	2.53203e-227	OTTMUSG00000055468.1	MGI:1328317	protein_coding	Trex1
ENSMUSG00000105096.1	5.48663	1.10742e-225	7.70334e-224	OTTMUSG00000053860.1	MGI:4359647	protein_coding	Gbp10
ENSMUSG00000039304.11	3.50205	5.25487e-225	3.64225e-223	OTTMUSG00000037571.1	MGI:107414	protein_coding	Tnfsf10
ENSMUSG00000001228.14	-2.26938	1.85934e-222	1.24847e-220	OTTMUSG00000021035.4	MGI:1338889	protein_coding	Uhrf1
ENSMUSG00000078616.2	4.97339	3.56965e-218	2.36404e-216	OTTMUSG00000019182.3	MGI:4821257	protein_coding	Trim30c
ENSMUSG00000022096.14	-2.46885	4.82803e-218	3.1865e-216	OTTMUSG00000034183.1	MGI:96223	protein_coding	Hr
ENSMUSG00000027326.13	-3.38457	1.19627e-216	7.86854e-215	OTTMUSG00000015766.7	MGI:1923714	protein_coding	Knl1
ENSMUSG00000054072.12	7.28292	3.74961e-216	2.45796e-214	OTTMUSG00000073536.1	MGI:1926259	protein_coding	Iigp1
ENSMUSG00000001334.9	-3.11808	4.69027e-215	3.05389e-213	OTTMUSG00000009621.1	MGI:1917614	protein_coding	Fndc5
ENSMUSG00000004880.11	-2.4995	1.85409e-212	1.19117e-210	OTTMUSG00000050712.2	MGI:2138281	protein_coding	Lbr
ENSMUSG00000076617.9	-4.78039	1.99053e-211	1.26621e-209	OTTMUSG00000051485.2	MGI:96448	IG_C_gene	Ighm
ENSMUSG00000030867.7	-3.95278	1.12174e-209	7.04293e-208	OTTMUSG00000058103.1	MGI:97621	protein_coding	Plk1
ENSMUSG00000026458.13	-2.95191	3.08203e-203	1.86835e-201	OTTMUSG00000049678.1	MGI:1915757	protein_coding	Ppfia4
ENSMUSG00000028832.11	-2.47474	3.78699e-200	2.27431e-198	OTTMUSG00000010830.2	MGI:96739	protein_coding	Stmn1
ENSMUSG00000024989.15	-3.19534	5.26857e-200	3.15429e-198	OTTMUSG00000074104.1	MGI:1921357	protein_coding	Cep55
ENSMUSG00000027306.15	-3.54755	1.41738e-199	8.45968e-198	OTTMUSG00000015954.1	MGI:2675669	protein_coding	Nusap1
ENSMUSG00000032218.7	-4.37425	1.3041e-198	7.71211e-197	OTTMUSG00000063622.1	MGI:88311	protein_coding	Ccnb2
ENSMUSG00000036875.15	-2.08462	2.1203e-198	1.25007e-196	OTTMUSG00000030825.1	MGI:2443732	protein_coding	Dna2
ENSMUSG00000021087.18	-2.70578	8.73819e-197	5.10511e-195	OTTMUSG00000016329.3	MGI:1933947	protein_coding	Rtn1
ENSMUSG00000006398.15	-3.71882	1.06166e-195	6.12847e-194	OTTMUSG00000008798.4	MGI:1859866	protein_coding	Cdc20
ENSMUSG00000117239.1	2.47858	1.13288e-194	6.52012e-193	OTTMUSG00000072196.1	MGI:1354371	transcribed_processed_pseudogene	Gpr31c
ENSMUSG00000035184.15	2.64985	2.22979e-194	1.27573e-192	OTTMUSG00000034680.2	MGI:3645930	protein_coding	Fam124a
ENSMUSG00000022816.11	3.6172	3.2199e-193	1.83137e-191	OTTMUSG00000025717.2	MGI:102793	protein_coding	Fstl1
ENSMUSG00000028111.4	2.51052	7.47485e-191	4.20199e-189	OTTMUSG00000053004.1	MGI:107823	protein_coding	Ctsk
ENSMUSG00000006517.5	-2.05198	4.16471e-190	2.31429e-188	OTTMUSG00000061847.1	MGI:2179327	protein_coding	Mvd
ENSMUSG00000020649.11	-2.56952	3.06099e-189	1.68642e-187	OTTMUSG00000027512.2	MGI:98181	protein_coding	Rrm2
ENSMUSG00000008496.19	-2.28287	1.07722e-188	5.90119e-187	OTTMUSG00000020444.9	MGI:101897	protein_coding	Pou2f2
ENSMUSG00000078922.9	3.5659	7.05057e-188	3.85153e-186	OTTMUSG00000005527.7	MGI:98734	protein_coding	Tgtp1
ENSMUSG00000058290.4	-3.48169	1.31776e-187	7.17824e-186	OTTMUSG00000071240.1	MGI:2146156	protein_coding	Espl1
ENSMUSG00000001517.14	-2.77018	8.44856e-187	4.56364e-185	OTTMUSG00000023770.4	MGI:1347487	protein_coding	Foxm1
ENSMUSG00000022887.9	3.44712	3.88948e-183	2.05505e-181	OTTMUSG00000071302.1	MGI:88492	protein_coding	Masp1
ENSMUSG00000001403.13	-4.24211	8.34034e-180	4.33563e-178	OTTMUSG00000001153.2	MGI:1915862	protein_coding	Ube2c
ENSMUSG00000051339.10	-3.44204	3.96722e-179	2.05679e-177	OTTMUSG00000025834.4	MGI:1920194	protein_coding	2900026A02Rik
ENSMUSG00000035352.3	5.3167	5.03908e-177	2.58477e-175	OTTMUSG00000000861.1	MGI:108224	protein_coding	Ccl12
ENSMUSG00000118607.1	4.13954	1.1086e-176	5.64163e-175	OTTMUSG00000075008.1		protein_coding	AC147806.2
ENSMUSG00000002055.9	-3.18127	2.93827e-174	1.47203e-172	OTTMUSG00000000103.1	MGI:1927470	protein_coding	Spag5
ENSMUSG00000020493.8	-3.1515	8.94491e-174	4.4467e-172	OTTMUSG00000001219.1	MGI:2444496	protein_coding	Prr11
ENSMUSG00000034311.3	-3.66936	6.71507e-171	3.27919e-169	OTTMUSG00000018285.3	MGI:108389	protein_coding	Kif4
ENSMUSG00000040204.6	-3.5373	4.24212e-170	2.05599e-168	OTTMUSG00000029849.1	MGI:1915276	protein_coding	Pclaf
ENSMUSG00000030474.9	-3.06424	5.50273e-169	2.64049e-167	OTTMUSG00000058306.2	MGI:1932475	protein_coding	Siglece
ENSMUSG00000026365.15	-3.23558	8.34302e-167	3.96406e-165	OTTMUSG00000024648.5	MGI:88385	protein_coding	Cfh
ENSMUSG00000022893.14	2.18235	3.70238e-166	1.75053e-164	OTTMUSG00000019935.2	MGI:109249	protein_coding	Adamts1
ENSMUSG00000054203.7	2.27239	4.75589e-166	2.24316e-164	OTTMUSG00000050206.1	MGI:101847	protein_coding	Ifi205
ENSMUSG00000064065.15	-2.69233	6.53589e-166	3.07521e-164	OTTMUSG00000022995.2	MGI:2444159	protein_coding	Ipcef1
ENSMUSG00000043099.4	-2.13799	7.48299e-165	3.47851e-163	OTTMUSG00000006196.1	MGI:1338010	protein_coding	Hic1
ENSMUSG00000027331.15	-3.04444	1.61752e-163	7.44754e-162	OTTMUSG00000015640.4	MGI:1289298	protein_coding	Knstrn
ENSMUSG00000036768.6	-2.52475	2.87712e-162	1.31531e-160	OTTMUSG00000062832.1	MGI:1098258	protein_coding	Kif15
ENSMUSG00000023961.16	2.16131	1.2299e-161	5.59619e-160	OTTMUSG00000033108.1	MGI:2682634	protein_coding	Enpp4
ENSMUSG00000027379.13	-2.78051	2.30328e-161	1.04311e-159	OTTMUSG00000016093.3	MGI:1100510	protein_coding	Bub1
ENSMUSG00000041797.7	-2.22368	5.1848e-160	2.32092e-158	OTTMUSG00000003233.2	MGI:2386796	protein_coding	Abca9
ENSMUSG00000034226.7	2.46036	2.91343e-159	1.28924e-157	OTTMUSG00000015878.1	MGI:2444227	protein_coding	Rhov
ENSMUSG00000039783.15	-2.20743	4.37211e-159	1.93031e-157	OTTMUSG00000025589.1	MGI:2138151	protein_coding	Kmo
ENSMUSG00000041431.16	-2.74417	5.92466e-159	2.60982e-157	OTTMUSG00000020969.3	MGI:88302	protein_coding	Ccnb1
ENSMUSG00000026228.6	5.07697	1.42264e-154	6.10002e-153	OTTMUSG00000033955.2	MGI:109323	protein_coding	Htr2b
ENSMUSG00000020897.12	-2.785	3.28238e-154	1.4043e-152	OTTMUSG00000005961.2	MGI:107168	protein_coding	Aurkb
ENSMUSG00000028019.9	2.38105	5.13587e-154	2.19244e-152	OTTMUSG00000028878.3	MGI:1859631	protein_coding	Pdgfc
ENSMUSG00000028678.13	-3.56467	9.03277e-153	3.83903e-151	OTTMUSG00000009919.3	MGI:1921054	protein_coding	Kif2c
ENSMUSG00000017716.15	-3.38008	1.73802e-152	7.37056e-151	OTTMUSG00000003737.1	MGI:1203517	protein_coding	Birc5
ENSMUSG00000086425.7	-4.80209	3.04734e-152	1.28948e-150	OTTMUSG00000011626.1	MGI:2443559	lincRNA	F730016J06Rik
ENSMUSG00000092021.8	5.44349	3.71469e-152	1.56844e-150	OTTMUSG00000042405.2	MGI:3646307	polymorphic_pseudogene	Gbp11
ENSMUSG00000094796.2	3.10893	4.91608e-151	2.06219e-149	OTTMUSG00000068171.1	MGI:4840510	protein_coding	BC147527
ENSMUSG00000023505.13	-2.91389	6.23462e-151	2.60964e-149	OTTMUSG00000024338.5	MGI:1315198	protein_coding	Cdca3
ENSMUSG00000074194.4	2.9032	8.69354e-151	3.62318e-149	OTTMUSG00000061405.1	MGI:3648473	protein_coding	Zfp791
ENSMUSG00000026475.7	2.11258	1.31452e-149	5.4433e-148	OTTMUSG00000020889.1	MGI:108407	protein_coding	Rgs16
ENSMUSG00000029605.16	2.92125	1.78386e-148	7.30855e-147	OTTMUSG00000043313.2	MGI:97430	polymorphic_pseudogene	Oas1b
ENSMUSG00000048922.18	-3.33619	4.72657e-148	1.9324e-146	OTTMUSG00000033334.4	MGI:1919787	protein_coding	Cdca2
ENSMUSG00000029414.11	-3.01381	2.60673e-147	1.06124e-145	OTTMUSG00000054741.1	MGI:2673709	protein_coding	Kntc1
ENSMUSG00000014542.3	5.83807	1.08146e-146	4.38435e-145	OTTMUSG00000027021.4	MGI:1859834	protein_coding	Clec4f
ENSMUSG00000020717.19	-2.55324	2.84686e-146	1.15173e-144	OTTMUSG00000003418.12	MGI:97537	protein_coding	Pecam1
ENSMUSG00000035385.5	3.72552	7.97771e-146	3.22073e-144	OTTMUSG00000000852.1	MGI:98259	protein_coding	Ccl2
ENSMUSG00000106549.1	-4.3873	1.35679e-143	5.37654e-142	OTTMUSG00000054187.1	MGI:5662790	TEC	Gm42653
ENSMUSG00000057729.12	-4.20407	5.84555e-143	2.30227e-141	OTTMUSG00000035169.1	MGI:893580	protein_coding	Prtn3
ENSMUSG00000026249.10	3.48275	1.32107e-142	5.19244e-141	OTTMUSG00000021751.3	MGI:101780	protein_coding	Serpine2
ENSMUSG00000037313.16	-2.22518	5.33677e-140	2.06405e-138	OTTMUSG00000025055.7	MGI:1341163	protein_coding	Tacc3
ENSMUSG00000029516.19	-3.12117	4.19839e-139	1.61408e-137	OTTMUSG00000014714.10	MGI:105313	protein_coding	Cit
ENSMUSG00000110537.1	-2.20004	3.81229e-138	1.45408e-136	OTTMUSG00000061882.1	MGI:3782497	lincRNA	Gm4316
ENSMUSG00000010461.15	2.75548	3.87955e-137	1.47393e-135	OTTMUSG00000064260.1	MGI:1337104	protein_coding	Eya4
ENSMUSG00000030156.5	2.1924	5.12682e-137	1.94397e-135	OTTMUSG00000056464.2	MGI:88343	protein_coding	Cd69
ENSMUSG00000090125.3	6.5686	1.58069e-136	5.97019e-135	OTTMUSG00000042459.1	MGI:101896	protein_coding	Pou3f1
ENSMUSG00000026683.14	-2.98923	1.66597e-134	6.17176e-133	OTTMUSG00000049910.2	MGI:1914227	protein_coding	Nuf2
ENSMUSG00000029811.14	2.23492	2.18572e-134	8.08174e-133	OTTMUSG00000034260.3	MGI:1923757	protein_coding	Aoc1
ENSMUSG00000058794.12	-2.26631	2.90723e-134	1.0729e-132	OTTMUSG00000034093.2	MGI:97308	protein_coding	Nfe2
ENSMUSG00000007682.6	2.25759	3.8003e-134	1.39981e-132	OTTMUSG00000065914.1	MGI:1338833	protein_coding	Dio2
ENSMUSG00000041498.13	-4.07064	7.13951e-133	2.6099e-131	OTTMUSG00000046083.5	MGI:1098226	protein_coding	Kif14
ENSMUSG00000020926.16	-2.27589	4.00053e-130	1.43529e-128	OTTMUSG00000002992.1	MGI:1098667	protein_coding	Adam11
ENSMUSG00000042489.15	-2.24383	2.82803e-129	1.00716e-127	OTTMUSG00000009280.2	MGI:2445153	protein_coding	Clspn
ENSMUSG00000038587.10	3.58792	2.36699e-128	8.3987e-127	OTTMUSG00000063494.2	MGI:1932576	protein_coding	Akap12
ENSMUSG00000020486.19	-2.12095	9.92658e-128	3.50292e-126	OTTMUSG00000001264.8	MGI:1270156	protein_coding	Septin4
ENSMUSG00000041220.10	-2.04667	1.56771e-127	5.5221e-126	OTTMUSG00000054039.6	MGI:2156528	protein_coding	Elovl6
ENSMUSG00000038576.15	-2.80764	5.64785e-127	1.98218e-125	OTTMUSG00000027014.5	MGI:2138351	protein_coding	Susd4
ENSMUSG00000027496.15	-2.73186	1.142e-126	3.98628e-125	OTTMUSG00000016161.1	MGI:894678	protein_coding	Aurka
ENSMUSG00000004568.13	-3.24225	1.57895e-126	5.49168e-125	OTTMUSG00000030752.6	MGI:2142567	protein_coding	Arhgef18
ENSMUSG00000033031.13	-2.25874	9.65597e-125	3.31665e-123	OTTMUSG00000028726.1	MGI:2146335	protein_coding	Cip2a
ENSMUSG00000008734.9	3.83063	1.3138e-124	4.50465e-123	OTTMUSG00000059047.1	MGI:1927596	protein_coding	Gprc5b
ENSMUSG00000075602.10	5.52536	4.80917e-124	1.64311e-122	OTTMUSG00000045110.7	MGI:107527	protein_coding	Ly6a
ENSMUSG00000060802.8	2.11653	2.60128e-123	8.80974e-122	OTTMUSG00000015534.1	MGI:88127	protein_coding	B2m
ENSMUSG00000047409.13	-2.09913	5.23789e-123	1.75851e-121	OTTMUSG00000038049.3	MGI:1916524	protein_coding	Ctdspl
ENSMUSG00000060550.16	3.17076	1.94204e-121	6.47502e-120	OTTMUSG00000037191.3	MGI:95936	protein_coding	H2-Q7
ENSMUSG00000079457.11	4.27705	1.34899e-120	4.45167e-119	OTTMUSG00000075007.1	MGI:3644536	protein_coding	Gm7609
ENSMUSG00000006344.17	-3.84336	2.40063e-120	7.90857e-119	OTTMUSG00000046608.2	MGI:1346063	protein_coding	Ggt5
ENSMUSG00000060206.11	2.37867	3.77046e-120	1.24002e-118	OTTMUSG00000007225.3	MGI:107690	protein_coding	Zfp462
ENSMUSG00000040229.11	-2.26999	7.54262e-119	2.45968e-117	OTTMUSG00000016906.4	MGI:1346334	protein_coding	Gpr34
ENSMUSG00000051378.10	-2.79438	3.5962e-118	1.16879e-116	OTTMUSG00000003098.2	MGI:2446979	protein_coding	Kif18b
ENSMUSG00000052336.7	-2.68681	5.69958e-117	1.84004e-115	OTTMUSG00000062524.1	MGI:1333815	protein_coding	Cx3cr1
ENSMUSG00000090215.9	2.0676	1.276e-115	4.09207e-114	OTTMUSG00000019188.3	MGI:4821264	protein_coding	Trim34b
ENSMUSG00000107215.1	2.53233	2.65209e-115	8.49109e-114	OTTMUSG00000055007.1	MGI:5663334	TEC	Gm43197
ENSMUSG00000000686.11	-2.45061	4.03648e-114	1.28384e-112	OTTMUSG00000008183.1	MGI:1914727	protein_coding	Abhd15
ENSMUSG00000052212.6	-3.59229	8.34745e-114	2.65062e-112	OTTMUSG00000058235.1	MGI:1916141	protein_coding	Cd177
ENSMUSG00000004709.14	-3.27444	3.40653e-113	1.0764e-111	OTTMUSG00000016914.2	MGI:109294	protein_coding	Cd244a
ENSMUSG00000034906.15	-2.15777	5.63779e-113	1.77563e-111	OTTMUSG00000016017.2	MGI:2444777	protein_coding	Ncaph
ENSMUSG00000027699.19	-2.4008	1.16892e-112	3.66956e-111	OTTMUSG00000021265.4	MGI:95281	protein_coding	Ect2
ENSMUSG00000047678.1	-3.74645	7.55567e-112	2.36426e-110	OTTMUSG00000016910.1	MGI:2441734	protein_coding	Gpr82
ENSMUSG00000024011.17	-2.3845	1.2025e-111	3.74461e-110	OTTMUSG00000021155.3	MGI:1921366	protein_coding	Pi16
ENSMUSG00000056071.12	-2.5603	4.24844e-111	1.32084e-109	OTTMUSG00000026669.1	MGI:1338947	protein_coding	S100a9
ENSMUSG00000037849.8	6.20292	7.70117e-111	2.39045e-109	OTTMUSG00000034635.6	MGI:3646410	protein_coding	Ifi206
ENSMUSG00000099241.2	2.36735	9.4927e-111	2.93712e-109	OTTMUSG00000044628.2	MGI:5011037	processed_pseudogene	Gm18852
ENSMUSG00000089715.12	-2.35169	3.68736e-110	1.13005e-108	OTTMUSG00000017454.3	MGI:3512628	protein_coding	Cbx6
ENSMUSG00000021614.16	-2.1975	9.20521e-110	2.80331e-108	OTTMUSG00000033531.4	MGI:102889	protein_coding	Vcan
ENSMUSG00000062783.2	3.72773	2.64539e-109	7.98074e-108		MGI:1891441	protein_coding	Csprs
ENSMUSG00000115855.1	2.88909	2.81773e-108	8.39587e-107	OTTMUSG00000071231.1	MGI:5593802	lincRNA	Gm34643
ENSMUSG00000079491.9	2.18454	3.75589e-108	1.11569e-106	OTTMUSG00000037266.3	MGI:95942	polymorphic_pseudogene	H2-T10
ENSMUSG00000020846.6	-2.80612	6.12814e-107	1.80925e-105	OTTMUSG00000006222.1	MGI:1923816	protein_coding	Rflnb
ENSMUSG00000018983.9	-2.92963	6.87151e-107	2.02563e-105	OTTMUSG00000009869.1	MGI:1096341	protein_coding	E2f2
ENSMUSG00000026640.12	2.23536	7.07962e-107	2.0838e-105	OTTMUSG00000017321.4	MGI:107684	protein_coding	Plxna2
ENSMUSG00000039384.8	2.67882	6.7118e-105	1.92286e-103	OTTMUSG00000033984.3	MGI:1927070	protein_coding	Dusp10
ENSMUSG00000035835.14	-2.17591	2.95e-104	8.41403e-103	OTTMUSG00000035446.2	MGI:2388640	protein_coding	Plppr3
ENSMUSG00000040328.16	3.43312	8.85318e-104	2.5103e-102	OTTMUSG00000005539.3	MGI:1333785	protein_coding	Olfr56
ENSMUSG00000024399.5	-2.43252	1.00165e-103	2.83599e-102	OTTMUSG00000037195.1	MGI:104796	protein_coding	Ltb
ENSMUSG00000032484.8	-4.43053	1.08327e-103	3.06262e-102	OTTMUSG00000023542.4	MGI:105983	protein_coding	Ngp
ENSMUSG00000064215.13	-2.33162	1.35005e-102	3.77273e-101	OTTMUSG00000021960.3	MGI:1277180	protein_coding	Ifi27
ENSMUSG00000040084.9	-4.00643	5.88847e-101	1.63139e-99	OTTMUSG00000015367.1	MGI:1333889	protein_coding	Bub1b
ENSMUSG00000047562.3	4.00019	6.18329e-101	1.71062e-99	OTTMUSG00000062272.1	MGI:97007	protein_coding	Mmp10
ENSMUSG00000079492.2	2.10405	6.43519e-101	1.77777e-99	OTTMUSG00000037503.1	MGI:3779381	protein_coding	Gm11127
ENSMUSG00000026622.15	-2.98829	6.87805e-101	1.8947e-99	OTTMUSG00000027018.4	MGI:109359	protein_coding	Nek2
ENSMUSG00000062515.3	2.51825	1.81747e-99	4.95715e-98	OTTMUSG00000051458.2	MGI:88038	protein_coding	Fabp4
ENSMUSG00000015880.13	-2.41167	2.08387e-97	5.61252e-96	OTTMUSG00000027810.4	MGI:1930197	protein_coding	Ncapg
ENSMUSG00000030677.8	-2.13358	7.67767e-97	2.05923e-95	OTTMUSG00000058381.2	MGI:109233	protein_coding	Kif22
ENSMUSG00000038379.15	-3.09094	2.17513e-96	5.80174e-95	OTTMUSG00000044947.5	MGI:1194921	protein_coding	Ttk
ENSMUSG00000040703.11	-3.81426	1.10322e-95	2.91848e-94	OTTMUSG00000024365.2	MGI:1921384	protein_coding	Cyp2s1
ENSMUSG00000002108.10	2.57882	1.5338e-95	4.04647e-94	OTTMUSG00000014415.2	MGI:1352462	protein_coding	Nr1h3
ENSMUSG00000024056.10	-2.60606	1.63806e-94	4.28064e-93	OTTMUSG00000072627.1	MGI:1914302	protein_coding	Ndc80
ENSMUSG00000072109.11	2.33389	6.70832e-94	1.74597e-92	OTTMUSG00000029171.5	MGI:3612703	antisense	A530040E14Rik
ENSMUSG00000026069.15	-3.5213	1.07338e-93	2.78244e-92	OTTMUSG00000037806.4	MGI:98427	protein_coding	Il1rl1
ENSMUSG00000021880.7	-2.53142	1.16625e-93	3.01914e-92	OTTMUSG00000069149.1	MGI:1925666	protein_coding	Rnase6
ENSMUSG00000010342.16	2.72548	3.14022e-93	8.06448e-92	OTTMUSG00000001260.2	MGI:1933227	protein_coding	Tex14
ENSMUSG00000039109.16	-2.7631	5.95034e-93	1.5261e-91	OTTMUSG00000068186.2	MGI:1921395	protein_coding	F13a1
ENSMUSG00000029096.15	-3.06557	9.38807e-93	2.39507e-91	OTTMUSG00000024097.3	MGI:1925808	protein_coding	Htra3
ENSMUSG00000062007.13	2.2431	7.58251e-92	1.91424e-90	OTTMUSG00000062095.1	MGI:2676364	protein_coding	Hsh2d
ENSMUSG00000090942.1	2.34364	5.25754e-90	1.30514e-88	OTTMUSG00000073509.1	MGI:3588218	protein_coding	F830016B08Rik
ENSMUSG00000061100.5	-2.45357	2.81272e-89	6.9378e-88	OTTMUSG00000072053.2	MGI:1888504	protein_coding	Retnla
ENSMUSG00000020826.9	3.21227	2.24944e-87	5.43067e-86	OTTMUSG00000000146.4	MGI:97361	protein_coding	Nos2
ENSMUSG00000024770.14	2.45204	4.42068e-87	1.06195e-85	OTTMUSG00000029762.2	MGI:1917416	protein_coding	Lipn
ENSMUSG00000039396.11	-3.02752	5.09193e-87	1.22168e-85	OTTMUSG00000023310.6	MGI:2384588	protein_coding	Neil3
ENSMUSG00000002847.7	2.9917	1.02698e-86	2.44881e-85	OTTMUSG00000071428.2	MGI:1934677	protein_coding	Pla1a
ENSMUSG00000020264.5	-3.0902	1.10655e-86	2.63205e-85	OTTMUSG00000005685.1	MGI:1891430	protein_coding	Slc36a2
ENSMUSG00000058046.1	2.79059	1.35737e-85	3.17938e-84	OTTMUSG00000000237.1	MGI:3045314	protein_coding	4933430I17Rik
ENSMUSG00000026039.9	-2.20646	1.43207e-85	3.34867e-84	OTTMUSG00000021832.2	MGI:1098767	protein_coding	Sgo2a
ENSMUSG00000040584.8	2.30521	5.81502e-85	1.3435e-83	OTTMUSG00000029053.1	MGI:97570	protein_coding	Abcb1a
ENSMUSG00000032715.9	2.79654	1.20975e-84	2.78833e-83	OTTMUSG00000015851.1	MGI:1345675	protein_coding	Trib3
ENSMUSG00000085295.7	2.74459	1.8441e-82	4.1709e-81	OTTMUSG00000004312.1	MGI:1918889	antisense	4930430E12Rik
ENSMUSG00000027318.17	2.93685	4.88631e-82	1.09746e-80	OTTMUSG00000015537.4	MGI:1341813	protein_coding	Adam33
ENSMUSG00000022034.10	-3.14865	8.74111e-82	1.95417e-80	OTTMUSG00000024476.2	MGI:1919238	protein_coding	Esco2
ENSMUSG00000022021.14	-2.07379	1.26597e-81	2.81396e-80	OTTMUSG00000069328.1	MGI:1927222	protein_coding	Diaph3
ENSMUSG00000052749.9	2.19281	5.36215e-81	1.18371e-79	OTTMUSG00000019181.3	MGI:4821256	protein_coding	Trim30b
ENSMUSG00000028702.15	-2.03021	8.9813e-79	1.93193e-77	OTTMUSG00000008554.2	MGI:894697	protein_coding	Rad54l
ENSMUSG00000061353.11	3.57462	1.81142e-78	3.8792e-77	OTTMUSG00000022768.2	MGI:103556	protein_coding	Cxcl12
ENSMUSG00000022322.8	-2.95009	1.90308e-78	4.07099e-77	OTTMUSG00000059763.1	MGI:1338802	protein_coding	Shcbp1
ENSMUSG00000041538.16	-2.34429	1.95661e-78	4.18087e-77	OTTMUSG00000037093.4	MGI:95925	protein_coding	H2-Ob
ENSMUSG00000079507.10	2.00602	7.36849e-78	1.5607e-76	OTTMUSG00000037097.2	MGI:95928	protein_coding	H2-Q1
ENSMUSG00000040247.6	-2.17989	1.19092e-77	2.51695e-76	OTTMUSG00000073949.1	MGI:1922072	protein_coding	Tbc1d10c
ENSMUSG00000041481.17	2.2004	1.23781e-77	2.61033e-76	OTTMUSG00000035423.7	MGI:105046	protein_coding	Serpina3g
ENSMUSG00000033849.3	-2.35821	4.62967e-77	9.69975e-76	OTTMUSG00000030947.2	MGI:1349461	protein_coding	B3galt2
ENSMUSG00000035064.17	-2.50035	8.13129e-77	1.69809e-75	OTTMUSG00000026126.3	MGI:1195261	protein_coding	Eef2k
ENSMUSG00000037725.8	-2.70665	1.3365e-76	2.77607e-75	OTTMUSG00000060881.1	MGI:1931797	protein_coding	Ckap2
ENSMUSG00000021719.9	-2.59426	1.93904e-75	3.97637e-74	OTTMUSG00000067832.1	MGI:106334	protein_coding	Rgs7bp
ENSMUSG00000057123.14	3.47769	5.61056e-74	1.13491e-72	OTTMUSG00000022046.4	MGI:95716	protein_coding	Gja5
ENSMUSG00000048142.9	-2.84753	5.82493e-74	1.17704e-72	OTTMUSG00000055711.2	MGI:2447776	protein_coding	Nat8l
ENSMUSG00000025154.15	-2.99781	1.35779e-73	2.72941e-72	OTTMUSG00000042088.3	MGI:1918335	protein_coding	Arhgap19
ENSMUSG00000012350.15	-2.50097	3.75869e-73	7.51326e-72	OTTMUSG00000014852.7	MGI:1270840	protein_coding	Ehf
ENSMUSG00000067297.5	4.69668	7.10204e-73	1.41587e-71	OTTMUSG00000016646.2	MGI:2148249	protein_coding	Ifit1bl2
ENSMUSG00000090222.2	3.37192	1.48437e-72	2.94408e-71	OTTMUSG00000033921.2	MGI:3840117	unprocessed_pseudogene	Ifi203-ps
ENSMUSG00000031327.10	2.07897	3.69635e-72	7.30134e-71	OTTMUSG00000018247.1	MGI:1344694	protein_coding	Chic1
ENSMUSG00000029648.13	2.04849	4.02263e-72	7.92962e-71	OTTMUSG00000021385.2	MGI:95558	protein_coding	Flt1
ENSMUSG00000028044.6	-2.35476	4.2061e-72	8.28284e-71	OTTMUSG00000022072.2	MGI:1889208	protein_coding	Cks1b
ENSMUSG00000029189.10	2.98008	1.06273e-71	2.08217e-70	OTTMUSG00000054611.3	MGI:1916941	protein_coding	Sel1l3
ENSMUSG00000071335.5	2.67368	7.41129e-71	1.43607e-69	OTTMUSG00000036503.2	MGI:3773841	transcribed_unprocessed_pseudogene	Mfsd4b3-ps
ENSMUSG00000034206.15	-2.1971	3.37028e-70	6.50443e-69	OTTMUSG00000043424.2	MGI:2155399	protein_coding	Polq
ENSMUSG00000032496.7	-3.4475	6.17276e-70	1.19012e-68	OTTMUSG00000052503.6	MGI:96837	protein_coding	Ltf
ENSMUSG00000028718.16	-2.47974	2.09945e-69	4.01575e-68	OTTMUSG00000008583.3	MGI:107477	protein_coding	Stil
ENSMUSG00000096606.2	-2.0393	1.62775e-68	3.07397e-67	OTTMUSG00000043546.2	MGI:3646425	protein_coding	Tpbgl
ENSMUSG00000020357.3	4.36907	3.86279e-68	7.25229e-67	OTTMUSG00000005554.1	MGI:95561	protein_coding	Flt4
ENSMUSG00000040899.14	-2.52773	4.05438e-68	7.60461e-67	OTTMUSG00000072068.1	MGI:1333797	protein_coding	Ccr6
ENSMUSG00000109713.1	-3.5223	8.58424e-68	1.60544e-66	OTTMUSG00000060688.2	MGI:5596028	protein_coding	Pvrig
ENSMUSG00000078122.4	-2.24681	1.21245e-67	2.26097e-66	OTTMUSG00000018496.2	MGI:3641813	antisense	F630028O10Rik
ENSMUSG00000020808.3	-4.28869	1.38156e-67	2.57385e-66	OTTMUSG00000025763.3	MGI:1924434	protein_coding	Pimreg
ENSMUSG00000046591.10	-2.73822	3.57502e-67	6.62201e-66	OTTMUSG00000058577.1	MGI:1924261	protein_coding	Ticrr
ENSMUSG00000021363.14	2.40177	2.27589e-65	4.12476e-64	OTTMUSG00000068585.4	MGI:96913	protein_coding	Mak
ENSMUSG00000090293.1	4.65975	1.05674e-63	1.88691e-62	OTTMUSG00000035992.1	MGI:4937861	antisense	Gm17034
ENSMUSG00000097572.2	4.78525	4.99877e-63	8.86033e-62	OTTMUSG00000060922.2	MGI:5477291	lincRNA	Gm26797
ENSMUSG00000082419.3	2.39625	2.37822e-62	4.17711e-61	OTTMUSG00000000910.1	MGI:3650957	processed_pseudogene	Gm11425
ENSMUSG00000023908.8	-2.31207	6.16068e-62	1.07329e-60	OTTMUSG00000072457.4	MGI:2137630	protein_coding	Pkmyt1
ENSMUSG00000035042.2	2.48657	1.52512e-60	2.62391e-59	OTTMUSG00000000992.1	MGI:98262	protein_coding	Ccl5
ENSMUSG00000024186.15	-2.48948	2.44677e-59	4.15414e-58	OTTMUSG00000026502.2	MGI:1354739	protein_coding	Rgs11
ENSMUSG00000028175.15	-3.29705	4.90485e-59	8.28384e-58	OTTMUSG00000026469.1	MGI:1923381	protein_coding	Depdc1a
ENSMUSG00000003534.17	-2.15034	5.13767e-59	8.66193e-58	OTTMUSG00000031017.5	MGI:99216	protein_coding	Ddr1
ENSMUSG00000046186.8	2.38093	1.51931e-58	2.53497e-57	OTTMUSG00000036023.1	MGI:2445221	protein_coding	Cd109
ENSMUSG00000037406.7	2.17916	2.412e-58	4.01751e-57	OTTMUSG00000042143.3	MGI:3036260	protein_coding	Htra4
ENSMUSG00000020044.13	-2.20027	1.21656e-57	1.99202e-56	OTTMUSG00000021184.3	MGI:98754	protein_coding	Timp3
ENSMUSG00000032783.9	-3.73548	2.47115e-57	4.00563e-56	OTTMUSG00000070949.4	MGI:1925983	protein_coding	Troap
ENSMUSG00000030708.14	-2.49975	2.2668e-56	3.61082e-55	OTTMUSG00000025244.2	MGI:1916637	protein_coding	Dnajb13
ENSMUSG00000027827.17	2.555	1.23114e-55	1.93716e-54	OTTMUSG00000034877.5	MGI:109155	protein_coding	Kcnab1
ENSMUSG00000034023.16	-2.18967	2.53475e-55	3.95299e-54	OTTMUSG00000023488.4	MGI:2448480	protein_coding	Fancd2
ENSMUSG00000115142.1	3.34709	4.52371e-55	7.0152e-54	OTTMUSG00000070549.1	MGI:5592410	lincRNA	Gm33251
ENSMUSG00000027219.13	4.93176	6.63979e-55	1.02638e-53	OTTMUSG00000015614.1	MGI:1913105	protein_coding	Slc28a2
ENSMUSG00000053062.16	2.24905	1.20182e-53	1.82424e-52	OTTMUSG00000025168.3	MGI:1933820	protein_coding	Jam2
ENSMUSG00000020185.16	-2.81635	3.28131e-53	4.94189e-52	OTTMUSG00000037938.1	MGI:1289147	protein_coding	E2f7
ENSMUSG00000023940.14	-2.88564	4.32854e-53	6.49382e-52	OTTMUSG00000024480.1	MGI:1919665	protein_coding	Sgo1
ENSMUSG00000072844.6	2.38877	2.2287e-52	3.31019e-51	OTTMUSG00000019634.1	MGI:3603513	processed_transcript	G530011O06Rik
ENSMUSG00000051235.10	-2.16536	4.39253e-52	6.50902e-51	OTTMUSG00000065714.2	MGI:2443149	protein_coding	Gen1
ENSMUSG00000078349.3	2.73236	7.9268e-52	1.16925e-50	OTTMUSG00000074684.1	MGI:2140540	processed_transcript	AW011738
ENSMUSG00000049985.15	2.36577	9.84451e-52	1.44881e-50	OTTMUSG00000067978.1	MGI:1924568	protein_coding	Ankrd55
ENSMUSG00000017499.15	-2.10421	4.33329e-51	6.30054e-50	OTTMUSG00000006454.2	MGI:1345150	protein_coding	Cdc6
ENSMUSG00000022033.9	-2.92121	4.62993e-51	6.7268e-50	OTTMUSG00000027681.3	MGI:1289156	protein_coding	Pbk
ENSMUSG00000032766.9	2.04442	8.80616e-51	1.2737e-49	OTTMUSG00000035919.3	MGI:1913316	protein_coding	Gng11
ENSMUSG00000021697.12	-2.97955	1.28984e-50	1.85864e-49	OTTMUSG00000036632.2	MGI:2145425	protein_coding	Depdc1b
ENSMUSG00000038463.8	2.04559	2.18757e-50	3.14289e-49	OTTMUSG00000026879.1	MGI:2443310	protein_coding	Olfml2b
ENSMUSG00000008845.9	-3.24324	4.56679e-50	6.51754e-49	OTTMUSG00000056662.1	MGI:2135946	protein_coding	Cd163
ENSMUSG00000115739.1	3.26194	5.11562e-50	7.28468e-49	OTTMUSG00000070547.1	MGI:6118725	TEC	Gm49254
ENSMUSG00000027858.13	-2.38535	6.76174e-50	9.60048e-49	OTTMUSG00000026566.2	MGI:1917997	protein_coding	Tspan2
ENSMUSG00000035852.11	4.50168	2.73712e-49	3.84949e-48	OTTMUSG00000064917.1	MGI:1926156	protein_coding	Misp
ENSMUSG00000068246.6	8.11124	3.03697e-48	4.19793e-47	OTTMUSG00000070675.1	MGI:1919148	protein_coding	Apol9b
ENSMUSG00000047632.11	2.21749	4.07522e-48	5.617e-47	OTTMUSG00000032869.2	MGI:1919764	protein_coding	Fgfbp3
ENSMUSG00000051517.14	-2.96946	2.4699e-47	3.36358e-46	OTTMUSG00000006925.14	MGI:3036286	protein_coding	Arhgef39
ENSMUSG00000072572.9	3.25634	5.05083e-47	6.83505e-46	OTTMUSG00000034666.2	MGI:2684326	protein_coding	Slc39a2
ENSMUSG00000017309.11	-2.72741	6.63241e-47	8.9628e-46	OTTMUSG00000002316.2	MGI:1289168	protein_coding	Cd300lg
ENSMUSG00000004668.14	-2.41001	6.63718e-47	8.96297e-46	OTTMUSG00000005151.3	MGI:2388707	protein_coding	Abca13
ENSMUSG00000050370.5	2.11075	6.75023e-47	9.10928e-46	OTTMUSG00000074071.1	MGI:1333869	protein_coding	Ch25h
ENSMUSG00000026873.9	-2.0527	7.90021e-47	1.06537e-45	OTTMUSG00000012270.3	MGI:1921266	protein_coding	Phf19
ENSMUSG00000112963.1	2.38195	1.19322e-46	1.60351e-45	OTTMUSG00000067394.1	MGI:3648840	lincRNA	Gm6093
ENSMUSG00000062310.7	2.29654	1.49799e-45	1.97331e-44	OTTMUSG00000048259.1	MGI:108038	protein_coding	Glrp1
ENSMUSG00000027004.3	2.37492	5.14697e-45	6.72969e-44	OTTMUSG00000013372.1	MGI:892032	protein_coding	Frzb
ENSMUSG00000057346.12	7.74211	1.24325e-44	1.62009e-43	OTTMUSG00000070654.1	MGI:3606001	protein_coding	Apol9a
ENSMUSG00000118383.1	-2.17652	7.19105e-44	9.23377e-43	OTTMUSG00000073730.1	MGI:6303181	lincRNA	Gm50321
ENSMUSG00000109408.1	2.32345	2.9728e-43	3.76476e-42	OTTMUSG00000058911.2	MGI:1925689	processed_transcript	A930037H05Rik
ENSMUSG00000035365.15	-2.32033	3.28109e-43	4.14704e-42	OTTMUSG00000035174.2	MGI:1922567	protein_coding	Parpbp
ENSMUSG00000028773.8	2.91482	1.52463e-42	1.89848e-41	OTTMUSG00000009558.1	MGI:95476	protein_coding	Fabp3
ENSMUSG00000047496.6	2.05518	1.20956e-41	1.47481e-40	OTTMUSG00000048957.1	MGI:2443787	protein_coding	Rnf152
ENSMUSG00000074476.6	-2.7983	1.35948e-41	1.65551e-40	OTTMUSG00000063570.2	MGI:1914879	protein_coding	Spc24
ENSMUSG00000036223.16	-3.28713	1.47975e-41	1.80084e-40	OTTMUSG00000073664.2	MGI:1913718	protein_coding	Ska1
ENSMUSG00000041064.14	-3.74195	6.7689e-41	8.1353e-40	OTTMUSG00000034117.4	MGI:2143057	protein_coding	Pif1
ENSMUSG00000021965.3	-2.19711	2.73674e-40	3.23689e-39	OTTMUSG00000068995.1	MGI:3041235	protein_coding	Ska3
ENSMUSG00000030200.13	2.40015	4.03744e-40	4.74915e-39	OTTMUSG00000024227.2	MGI:1914063	protein_coding	Bcl2l14
ENSMUSG00000027654.2	-3.60997	1.92766e-39	2.2429e-38	OTTMUSG00000015941.1	MGI:1919128	protein_coding	Fam83d
ENSMUSG00000050936.5	2.42113	5.34282e-39	6.18679e-38	OTTMUSG00000053088.1	MGI:5662880	lincRNA	Gm42743
ENSMUSG00000027217.13	-2.30624	9.92541e-38	1.12113e-36	OTTMUSG00000014540.4	MGI:1917186	protein_coding	Tspan18
ENSMUSG00000010051.15	2.02122	1.1214e-37	1.2652e-36	OTTMUSG00000028838.8	MGI:96298	protein_coding	Hyal1
ENSMUSG00000085095.2	-3.24035	2.5355e-37	2.84241e-36	OTTMUSG00000024670.3	MGI:3783079	antisense	Gm15635
ENSMUSG00000027254.13	-2.29309	2.68563e-37	3.00896e-36	OTTMUSG00000015225.5	MGI:1306776	protein_coding	Map1a
ENSMUSG00000021579.4	4.99798	6.71758e-37	7.45721e-36	OTTMUSG00000034206.1	MGI:2145269	protein_coding	Lrrc14b
ENSMUSG00000034730.17	2.43247	1.23697e-36	1.36377e-35	OTTMUSG00000045270.9	MGI:1933736	protein_coding	Adgrb1
ENSMUSG00000104554.1	2.83948	1.42613e-36	1.57143e-35	OTTMUSG00000052423.1	MGI:3782793	antisense	Gm4610
ENSMUSG00000034855.13	3.75404	2.04998e-36	2.25369e-35	OTTMUSG00000028740.2	MGI:1352450	protein_coding	Cxcl10
ENSMUSG00000007655.16	2.72452	3.45362e-36	3.7626e-35	OTTMUSG00000024023.7	MGI:102709	protein_coding	Cav1
ENSMUSG00000071311.2	2.13177	1.00267e-35	1.08686e-34	OTTMUSG00000072150.1	MGI:1354372	protein_coding	Gpr31b
ENSMUSG00000079018.10	4.90523	1.94056e-35	2.08829e-34	OTTMUSG00000045162.5	MGI:96882	protein_coding	Ly6c1
ENSMUSG00000060639.5	2.16867	1.99476e-35	2.14543e-34	OTTMUSG00000000471.1	MGI:2448432	protein_coding	H4c9
ENSMUSG00000039187.16	-2.067	2.32056e-35	2.49306e-34	OTTMUSG00000029069.2	MGI:2384790	protein_coding	Fanci
ENSMUSG00000052485.7	4.87304	2.38176e-35	2.55738e-34	OTTMUSG00000027705.3	MGI:2685751	protein_coding	Tmem171
ENSMUSG00000100009.6	-2.12818	2.84423e-35	3.04718e-34	OTTMUSG00000048834.1	MGI:3644984	lincRNA	Gm7967
ENSMUSG00000024529.14	2.01125	2.94953e-35	3.1565e-34	OTTMUSG00000073373.1	MGI:96817	protein_coding	Lox
ENSMUSG00000036109.17	-2.71114	1.40443e-34	1.47123e-33	OTTMUSG00000017478.2	MGI:2444912	protein_coding	Mbnl3
ENSMUSG00000030433.15	2.30286	9.13751e-34	9.38901e-33	OTTMUSG00000043614.4	MGI:2685925	protein_coding	Sbk2
ENSMUSG00000038094.15	2.43548	1.48774e-33	1.52221e-32	OTTMUSG00000043576.2	MGI:1924456	protein_coding	Atp13a4
ENSMUSG00000038305.15	5.03207	1.93433e-33	1.97394e-32	OTTMUSG00000035161.9	MGI:1914448	protein_coding	Spats2l
ENSMUSG00000025165.12	3.24624	1.9363e-33	1.97491e-32	OTTMUSG00000004160.1	MGI:2384805	protein_coding	Sectm1a
ENSMUSG00000015854.7	2.84144	3.43164e-33	3.47805e-32	OTTMUSG00000051776.1	MGI:1334419	protein_coding	Cd5l
ENSMUSG00000079049.9	3.86892	3.63679e-33	3.68211e-32	OTTMUSG00000000695.3	MGI:2445363	protein_coding	Serpinb1c
ENSMUSG00000037568.12	2.04542	4.01346e-33	4.05922e-32	OTTMUSG00000051246.1	MGI:2444826	protein_coding	Vash2
ENSMUSG00000060445.11	-3.21769	2.50017e-32	2.4845e-31	OTTMUSG00000016353.4	MGI:1933281	protein_coding	Sycp2
ENSMUSG00000118590.1	3.56521	2.86537e-32	2.84157e-31	OTTMUSG00000021801.2		protein_coding	AC167036.1
ENSMUSG00000035279.8	3.1457	4.66126e-32	4.59192e-31	OTTMUSG00000058585.1	MGI:3606211	protein_coding	Ssc5d
ENSMUSG00000005947.11	-2.66213	5.1226e-32	5.03614e-31	OTTMUSG00000006122.2	MGI:1298377	protein_coding	Itgae
ENSMUSG00000002799.6	-2.24846	1.13548e-31	1.10787e-30	OTTMUSG00000066105.1	MGI:1098270	protein_coding	Jag2
ENSMUSG00000027171.10	2.39174	2.55704e-31	2.47116e-30	OTTMUSG00000014971.3	MGI:2442211	protein_coding	Prrg4
ENSMUSG00000046295.13	-4.0177	2.97993e-31	2.87554e-30	OTTMUSG00000029800.1	MGI:1918775	protein_coding	Ankle1
ENSMUSG00000118618.1	2.71856	5.06436e-31	4.85305e-30	OTTMUSG00000029172.7		transcribed_unprocessed_pseudogene	AC123856.1
ENSMUSG00000023439.11	-2.78588	7.75418e-31	7.39765e-30	OTTMUSG00000027058.1	MGI:95785	protein_coding	Gnb3
ENSMUSG00000029231.15	2.94892	1.56253e-30	1.47468e-29	OTTMUSG00000056081.3	MGI:97530	protein_coding	Pdgfra
ENSMUSG00000037095.8	-2.03709	1.64497e-30	1.55097e-29	OTTMUSG00000072368.1	MGI:1924155	protein_coding	Lrg1
ENSMUSG00000046733.7	2.5608	1.78822e-30	1.68357e-29	OTTMUSG00000023088.1	MGI:1891250	protein_coding	Gprc5a
ENSMUSG00000025279.7	2.84094	3.52409e-30	3.29859e-29	OTTMUSG00000024054.1	MGI:1314633	protein_coding	Dnase1l3
ENSMUSG00000111118.1	5.64761	3.56361e-30	3.33236e-29	OTTMUSG00000062370.1	MGI:3643874	processed_pseudogene	Gm6545
ENSMUSG00000028546.17	2.1573	3.67522e-30	3.4334e-29	OTTMUSG00000008498.3	MGI:107427	protein_coding	Elavl4
ENSMUSG00000036437.6	2.18943	4.93035e-30	4.5838e-29	OTTMUSG00000061842.2	MGI:104963	protein_coding	Npy1r
ENSMUSG00000038156.16	2.61281	7.31804e-30	6.77436e-29	OTTMUSG00000024553.3	MGI:2385287	protein_coding	Spon1
ENSMUSG00000052013.15	-2.31324	8.58366e-30	7.93455e-29	OTTMUSG00000014972.2	MGI:2658978	protein_coding	Btla
ENSMUSG00000075270.11	3.83621	1.19266e-29	1.09775e-28	OTTMUSG00000015170.1	MGI:3036251	protein_coding	Pde11a
ENSMUSG00000031486.15	-2.44582	1.26319e-29	1.1599e-28	OTTMUSG00000042301.3	MGI:1925810	protein_coding	Adgra2
ENSMUSG00000044201.10	-2.96435	1.53165e-29	1.40242e-28	OTTMUSG00000073317.1	MGI:88350	protein_coding	Cdc25c
ENSMUSG00000020695.14	2.46866	1.721e-29	1.57355e-28	OTTMUSG00000002846.2	MGI:107818	protein_coding	Mrc2
ENSMUSG00000097134.2	2.05959	2.08157e-29	1.90233e-28	OTTMUSG00000064289.2	MGI:1915738	lincRNA	1110002J07Rik
ENSMUSG00000021303.14	2.59403	3.20158e-29	2.90804e-28	OTTMUSG00000029824.2	MGI:102703	protein_coding	Gng4
ENSMUSG00000033420.12	2.56113	4.70711e-29	4.24562e-28	OTTMUSG00000057167.1	MGI:1916788	protein_coding	Antxr1
ENSMUSG00000032374.14	2.31096	5.76099e-29	5.18168e-28	OTTMUSG00000031153.3	MGI:1347007	protein_coding	Plod2
ENSMUSG00000107018.1	2.92667	6.1503e-29	5.52413e-28	OTTMUSG00000055351.1	MGI:5663831	TEC	Gm43694
ENSMUSG00000037335.13	4.846	8.13508e-29	7.28316e-28	OTTMUSG00000005713.3	MGI:103577	protein_coding	Hand1
ENSMUSG00000058254.12	2.07326	1.09215e-28	9.7507e-28	OTTMUSG00000016730.3	MGI:1298407	protein_coding	Tspan7
ENSMUSG00000009350.13	-5.56438	1.13938e-28	1.01677e-27	OTTMUSG00000001441.6	MGI:97137	protein_coding	Mpo
ENSMUSG00000029334.14	2.01924	1.73526e-28	1.53929e-27	OTTMUSG00000033394.4	MGI:108173	protein_coding	Prkg2
ENSMUSG00000022432.7	4.28209	3.03431e-28	2.66837e-27	OTTMUSG00000069809.1	MGI:2154049	protein_coding	Smc1b
ENSMUSG00000040987.15	3.50227	1.37384e-27	1.1871e-26	OTTMUSG00000058434.5	MGI:2179989	protein_coding	Mill2
ENSMUSG00000032548.14	2.49226	2.09411e-27	1.79982e-26	OTTMUSG00000048443.5	MGI:1346021	protein_coding	Slco2a1
ENSMUSG00000020902.12	3.63572	3.55134e-27	3.02536e-26	OTTMUSG00000005943.4	MGI:105088	protein_coding	Ntn1
ENSMUSG00000073491.11	4.32134	2.2631e-26	1.88963e-25	OTTMUSG00000033987.6	MGI:3695276	protein_coding	Ifi213
ENSMUSG00000085977.1	3.02711	5.85153e-26	4.82957e-25	OTTMUSG00000033996.2	MGI:3646761	processed_pseudogene	Gm5970
ENSMUSG00000027962.14	2.05415	8.21366e-26	6.72747e-25	OTTMUSG00000054446.2	MGI:98926	protein_coding	Vcam1
ENSMUSG00000049719.14	3.09374	8.84332e-26	7.23708e-25	OTTMUSG00000031766.4	MGI:1921556	protein_coding	Prss46
ENSMUSG00000038418.7	-2.17342	9.10645e-26	7.44926e-25	OTTMUSG00000021064.2	MGI:95295	protein_coding	Egr1
ENSMUSG00000034818.17	2.91482	1.55551e-25	1.26176e-24	OTTMUSG00000030422.4	MGI:2442333	protein_coding	Celf5
ENSMUSG00000021061.15	-2.36109	3.78828e-25	3.02843e-24	OTTMUSG00000035470.1	MGI:98387	protein_coding	Sptb
ENSMUSG00000022408.7	2.21469	3.80984e-25	3.04441e-24	OTTMUSG00000070856.1	MGI:2146227	protein_coding	Fam83f
ENSMUSG00000027834.15	2.05373	1.71141e-24	1.34315e-23	OTTMUSG00000021878.3	MGI:1194506	protein_coding	Serpini1
ENSMUSG00000041193.15	2.52677	6.45591e-24	4.98978e-23	OTTMUSG00000010028.2	MGI:101899	protein_coding	Pla2g5
ENSMUSG00000097960.1	3.10185	7.51052e-24	5.79794e-23	OTTMUSG00000043041.1	MGI:3045392	lincRNA	A330074K22Rik
ENSMUSG00000030154.10	-2.85293	8.89391e-24	6.84403e-23	OTTMUSG00000056394.2	MGI:2442965	protein_coding	Klrb1f
ENSMUSG00000060509.5	2.66057	9.82421e-24	7.5539e-23	OTTMUSG00000043096.2	MGI:1346338	protein_coding	Xcr1
ENSMUSG00000090164.8	-2.15331	1.23713e-23	9.47471e-23	OTTMUSG00000034581.3	MGI:2448540	protein_coding	BC035044
ENSMUSG00000027748.11	2.11019	1.62254e-23	1.2397e-22	OTTMUSG00000053764.6	MGI:109525	protein_coding	Trpc4
ENSMUSG00000045349.15	-2.29656	1.97848e-23	1.5063e-22	OTTMUSG00000009973.3	MGI:2446215	protein_coding	Sh2d5
ENSMUSG00000105843.1	3.43184	2.3619e-23	1.79115e-22	OTTMUSG00000052443.1	MGI:5011624	TEC	Gm19439
ENSMUSG00000026955.13	-3.4268	2.79918e-23	2.11696e-22	OTTMUSG00000012028.1	MGI:1919330	protein_coding	Sapcd2
ENSMUSG00000028777.8	2.24914	3.88778e-23	2.92537e-22	OTTMUSG00000053053.1	MGI:3588268	protein_coding	Gnat3
ENSMUSG00000066510.5	2.28185	5.89279e-23	4.41343e-22	OTTMUSG00000062637.2	MGI:2686319	protein_coding	Ankdd1a
ENSMUSG00000036882.7	-3.34082	3.0691e-22	2.24982e-21	OTTMUSG00000059362.1	MGI:2673998	protein_coding	Arhgap33
ENSMUSG00000022790.14	3.38712	7.96611e-22	5.76098e-21	OTTMUSG00000016990.2	MGI:2388477	protein_coding	Igsf11
ENSMUSG00000005611.15	-2.50253	9.06676e-22	6.54716e-21	OTTMUSG00000033851.3	MGI:1338023	protein_coding	Mrvi1
ENSMUSG00000068101.11	-2.82674	9.10129e-22	6.56964e-21	OTTMUSG00000070937.1	MGI:1913820	protein_coding	Cenpm
ENSMUSG00000059639.2	-2.58283	1.01298e-21	7.2957e-21	OTTMUSG00000027035.1	MGI:3624119	protein_coding	Clec4a4
ENSMUSG00000089722.2	2.7659	1.04007e-21	7.48804e-21	OTTMUSG00000003606.2	MGI:3702661	protein_coding	Cd300ld5
ENSMUSG00000031825.16	-3.05616	1.62368e-21	1.16291e-20	OTTMUSG00000025222.3	MGI:1926142	protein_coding	Crispld2
ENSMUSG00000069307.7	2.36125	4.9457e-21	3.48542e-20	OTTMUSG00000013203.2	MGI:3702051	protein_coding	Hist1h2bq
ENSMUSG00000004098.7	2.59943	6.21231e-21	4.36374e-20	OTTMUSG00000022343.1	MGI:1858212	protein_coding	Col5a3
ENSMUSG00000016128.14	2.22071	7.87802e-21	5.52175e-20	OTTMUSG00000023438.4	MGI:2385331	protein_coding	Stard13
ENSMUSG00000042828.12	3.52601	8.70366e-21	6.08941e-20	OTTMUSG00000023332.2	MGI:3612190	protein_coding	Trim72
ENSMUSG00000028776.14	3.81634	1.13632e-20	7.90434e-20	OTTMUSG00000009561.5	MGI:2137617	protein_coding	Tinagl1
ENSMUSG00000038173.15	2.87522	1.34385e-20	9.32118e-20	OTTMUSG00000030565.3	MGI:2445171	protein_coding	Enpp6
ENSMUSG00000072980.3	-2.11378	3.8688e-20	2.64925e-19	OTTMUSG00000015949.2	MGI:1917895	protein_coding	Oip5
ENSMUSG00000106535.1	-2.49902	4.5233e-20	3.08541e-19	OTTMUSG00000053066.1	MGI:5663168	sense_intronic	Gm43031
ENSMUSG00000022026.7	-2.78196	8.42254e-20	5.70891e-19	OTTMUSG00000069213.2	MGI:2685142	protein_coding	Olfm4
ENSMUSG00000035095.11	2.44909	1.09896e-19	7.42803e-19	OTTMUSG00000027838.1	MGI:3606565	protein_coding	Fam167a
ENSMUSG00000025504.14	-2.76679	1.24723e-19	8.41848e-19	OTTMUSG00000024549.10	MGI:2138828	protein_coding	Eps8l2
ENSMUSG00000043932.5	2.05258	1.4607e-19	9.83873e-19	OTTMUSG00000032512.2	MGI:2443965	protein_coding	Klri2
ENSMUSG00000003545.3	-2.24381	7.02199e-19	4.61247e-18	OTTMUSG00000059145.2	MGI:95575	protein_coding	Fosb
ENSMUSG00000086150.1	2.13068	7.55675e-19	4.96037e-18	OTTMUSG00000004928.1	MGI:3041246	antisense	Bach2os
ENSMUSG00000071561.2	-2.26277	9.36569e-19	6.13113e-18	OTTMUSG00000074735.1	MGI:3696883	protein_coding	Cstdc5
ENSMUSG00000027636.11	-2.06765	9.93245e-19	6.49117e-18	OTTMUSG00000016076.1	MGI:1925049	protein_coding	Sla2
ENSMUSG00000036560.14	-2.40997	2.45572e-18	1.57561e-17	OTTMUSG00000036043.2	MGI:2180197	protein_coding	Lgi4
ENSMUSG00000097108.1	2.20922	2.89188e-18	1.8487e-17	OTTMUSG00000042698.1	MGI:5477075	lincRNA	Gm26581
ENSMUSG00000045287.6	-2.73883	3.31267e-18	2.11281e-17	OTTMUSG00000006197.1	MGI:2661375	protein_coding	Rtn4rl1
ENSMUSG00000067704.1	3.01995	3.75903e-18	2.39119e-17	OTTMUSG00000016291.1	MGI:3582777	protein_coding	Wfdc13
ENSMUSG00000024727.9	2.90925	4.04721e-18	2.56859e-17	OTTMUSG00000073886.2	MGI:2675603	protein_coding	Trpm6
ENSMUSG00000056758.14	2.94784	5.61505e-18	3.53924e-17	OTTMUSG00000033206.2	MGI:101761	protein_coding	Hmga2
ENSMUSG00000033032.15	-2.33154	8.73321e-18	5.47255e-17	OTTMUSG00000029961.1	MGI:2147199	protein_coding	Afap1l1
ENSMUSG00000040016.16	-2.08817	1.06178e-17	6.63203e-17	OTTMUSG00000037109.2	MGI:97795	protein_coding	Ptger3
ENSMUSG00000029544.16	3.39368	1.19492e-17	7.45161e-17	OTTMUSG00000014631.6	MGI:1352750	protein_coding	Cabp1
ENSMUSG00000068957.1	2.81652	1.36817e-17	8.50179e-17	OTTMUSG00000052191.1	MGI:1923129	lincRNA	4930589L23Rik
ENSMUSG00000030905.5	3.10157	1.3741e-17	8.5359e-17	OTTMUSG00000027354.1	MGI:102675	protein_coding	Crym
ENSMUSG00000057092.12	-2.72431	1.89617e-17	1.17301e-16	OTTMUSG00000036040.4	MGI:107497	protein_coding	Fxyd3
ENSMUSG00000085006.7	3.01315	2.25868e-17	1.39015e-16	OTTMUSG00000019561.2	MGI:3615512	transcribed_unprocessed_pseudogene	BC021767
ENSMUSG00000022297.15	2.07222	4.31375e-17	2.6216e-16	OTTMUSG00000070494.1	MGI:108474	protein_coding	Fzd6
ENSMUSG00000035357.17	3.03093	4.77325e-17	2.89358e-16	OTTMUSG00000026975.5	MGI:1933157	protein_coding	Pdzrn3
ENSMUSG00000025321.14	2.11372	5.42521e-17	3.28365e-16	OTTMUSG00000026449.1	MGI:1338035	protein_coding	Itgb8
ENSMUSG00000060183.6	4.45337	5.58375e-17	3.3775e-16	OTTMUSG00000028741.2	MGI:1860203	polymorphic_pseudogene	Cxcl11
ENSMUSG00000026835.15	-3.1995	6.27192e-17	3.78665e-16	OTTMUSG00000011624.4	MGI:1341158	protein_coding	Fcnb
ENSMUSG00000068876.16	2.54397	6.75295e-17	4.06438e-16	OTTMUSG00000019660.4	MGI:1927237	protein_coding	Cgn
ENSMUSG00000100486.7	2.13527	1.24463e-16	7.41031e-16	OTTMUSG00000045570.2	MGI:3782307	protein_coding	Gm4131
ENSMUSG00000086196.7	2.53514	1.36244e-16	8.09429e-16	OTTMUSG00000012820.1	MGI:3652223	antisense	Gm13571
ENSMUSG00000037628.10	-2.85	1.36915e-16	8.13163e-16	OTTMUSG00000069589.1	MGI:1919641	protein_coding	Cdkn3
ENSMUSG00000079298.9	-2.30861	1.38846e-16	8.24379e-16	OTTMUSG00000037664.5	MGI:107539	protein_coding	Klrb1b
ENSMUSG00000028751.13	3.35818	2.47182e-16	1.45025e-15	OTTMUSG00000010067.2	MGI:1349660	protein_coding	Pla2g2e
ENSMUSG00000021485.14	-2.22551	3.13217e-16	1.83101e-15	OTTMUSG00000020954.2	MGI:104987	protein_coding	Mxd3
ENSMUSG00000105769.1	2.00322	8.05916e-16	4.62457e-15	OTTMUSG00000054760.1	MGI:5663488	lincRNA	Gm43351
ENSMUSG00000040428.19	2.31917	8.92287e-16	5.10807e-15	OTTMUSG00000029145.2	MGI:1916467	protein_coding	Plekha4
ENSMUSG00000022464.14	2.35426	1.35849e-15	7.71528e-15	OTTMUSG00000070892.1	MGI:1916604	protein_coding	Slc38a4
ENSMUSG00000014773.13	3.12641	1.96036e-15	1.10523e-14	OTTMUSG00000021037.2	MGI:104659	protein_coding	Dll1
ENSMUSG00000085829.1	2.12064	1.98583e-15	1.11796e-14	OTTMUSG00000033349.1	MGI:3782463	antisense	Gm4285
ENSMUSG00000102307.1	2.37011	2.25803e-15	1.26714e-14	OTTMUSG00000050901.1	MGI:5611422	TEC	Gm38194
ENSMUSG00000027204.13	2.06931	2.60119e-15	1.45465e-14	OTTMUSG00000015332.1	MGI:95489	protein_coding	Fbn1
ENSMUSG00000001663.10	2.46685	6.61932e-15	3.62106e-14	OTTMUSG00000026319.6	MGI:107379	protein_coding	Gstt1
ENSMUSG00000037166.5	-3.02042	7.41352e-15	4.04636e-14	OTTMUSG00000059218.1	MGI:1931139	protein_coding	Ppp1r14a
ENSMUSG00000009185.2	5.26036	7.77575e-15	4.24168e-14	OTTMUSG00000000929.1	MGI:101878	protein_coding	Ccl8
ENSMUSG00000025265.14	-2.40956	8.77575e-15	4.76969e-14	OTTMUSG00000019292.1	MGI:104566	protein_coding	Fgd1
ENSMUSG00000042826.13	-2.34657	9.06272e-15	4.92024e-14	OTTMUSG00000006004.2	MGI:109167	protein_coding	Fgf11
ENSMUSG00000030711.16	-2.72176	1.16586e-14	6.30109e-14	OTTMUSG00000025254.2	MGI:102896	protein_coding	Sult1a1
ENSMUSG00000023911.12	2.23451	1.36635e-14	7.36822e-14	OTTMUSG00000033040.1	MGI:1924167	protein_coding	Flywch2
ENSMUSG00000044452.10	2.1053	1.48328e-14	7.97435e-14	OTTMUSG00000029463.5	MGI:1916378	protein_coding	Zfp507
ENSMUSG00000091730.1	2.33768	4.38371e-14	2.30861e-13	OTTMUSG00000036898.1	MGI:4938057	processed_pseudogene	Gm17230
ENSMUSG00000033453.8	2.41863	4.49165e-14	2.36417e-13	OTTMUSG00000062825.1	MGI:2449569	protein_coding	Adamts15
ENSMUSG00000020435.17	2.4903	5.51881e-14	2.89536e-13	OTTMUSG00000005038.2	MGI:1921559	protein_coding	Osbp2
ENSMUSG00000113757.1	2.51655	5.83122e-14	3.05759e-13	OTTMUSG00000066478.1	MGI:6096493	lincRNA	Gm47507
ENSMUSG00000028217.11	-2.73301	7.19876e-14	3.75937e-13	OTTMUSG00000004521.1	MGI:1095414	protein_coding	Cdh17
ENSMUSG00000031382.14	3.16394	7.24542e-14	3.78272e-13	OTTMUSG00000019517.1	MGI:1916104	protein_coding	Asb11
ENSMUSG00000025004.16	5.2235	8.16171e-14	4.24963e-13	OTTMUSG00000028294.5	MGI:1306815	protein_coding	Cyp2c40
ENSMUSG00000118591.1	2.98864	9.5766e-14	4.95829e-13	OTTMUSG00000031456.3		protein_coding	AC147806.1
ENSMUSG00000048498.7	-2.01148	1.21442e-13	6.25419e-13	OTTMUSG00000003608.1	MGI:2387602	protein_coding	Cd300e
ENSMUSG00000092008.2	4.10094	1.50526e-13	7.72321e-13	OTTMUSG00000074145.1	MGI:3721049	protein_coding	Cyp2c69
ENSMUSG00000022441.17	3.06167	2.0227e-13	1.03042e-12	OTTMUSG00000026031.6	MGI:1924877	protein_coding	Efcab6
ENSMUSG00000107872.2	-2.13848	2.67911e-13	1.35767e-12	OTTMUSG00000056537.3	MGI:5753087	protein_coding	Gm44511
ENSMUSG00000057933.10	2.2587	2.94155e-13	1.48716e-12	OTTMUSG00000031004.12	MGI:95863	protein_coding	Gsta2
ENSMUSG00000079071.2	3.76731	3.1466e-13	1.58916e-12	OTTMUSG00000015615.1	MGI:3702173	protein_coding	Slc28a2b
ENSMUSG00000074892.9	-2.2423	3.36474e-13	1.69756e-12	OTTMUSG00000020397.1	MGI:2136878	protein_coding	B3galt5
ENSMUSG00000028778.15	2.25517	3.38337e-13	1.70607e-12	OTTMUSG00000009509.3	MGI:2385650	protein_coding	Hcrtr1
ENSMUSG00000063388.5	4.40351	4.92718e-13	2.46461e-12	OTTMUSG00000073537.1	MGI:2384767	processed_pseudogene	BC023105
ENSMUSG00000093656.1	2.17255	5.71511e-13	2.84769e-12	OTTMUSG00000042082.1	MGI:5313075	antisense	Gm20628
ENSMUSG00000094054.1	3.03334	6.67642e-13	3.31728e-12			processed_pseudogene	AC133103.2
ENSMUSG00000020601.8	-3.55469	6.93474e-13	3.43768e-12	OTTMUSG00000027552.2	MGI:2145021	protein_coding	Trib2
ENSMUSG00000086866.2	2.88621	7.97968e-13	3.94355e-12	OTTMUSG00000031054.2	MGI:1922361	antisense	4930512H18Rik
ENSMUSG00000039814.15	-2.92804	8.24986e-13	4.07291e-12	OTTMUSG00000020767.2	MGI:2442327	protein_coding	Xkr5
ENSMUSG00000047898.7	2.70218	8.83554e-13	4.35983e-12	OTTMUSG00000062518.1	MGI:107824	protein_coding	Ccr4
ENSMUSG00000015890.2	2.14498	8.89726e-13	4.38916e-12	OTTMUSG00000030967.1	MGI:1919011	protein_coding	Amdhd1
ENSMUSG00000005089.15	2.13213	9.91563e-13	4.87042e-12	OTTMUSG00000014848.4	MGI:101931	protein_coding	Slc1a2
ENSMUSG00000038209.12	-2.14872	1.45658e-12	7.09684e-12	OTTMUSG00000036496.2	MGI:1333831	protein_coding	Itln1
ENSMUSG00000074111.4	-3.50745	1.50573e-12	7.33076e-12	OTTMUSG00000046358.1	MGI:3033148	protein_coding	Mrgpra9
ENSMUSG00000107428.1	-2.69054	1.5186e-12	7.39154e-12	OTTMUSG00000056833.1	MGI:5690546	TEC	Gm44154
ENSMUSG00000038860.15	-2.11016	2.5165e-12	1.21175e-11	OTTMUSG00000012572.3	MGI:2139309	protein_coding	Garnl3
ENSMUSG00000117318.1	-2.21734	2.52731e-12	1.21607e-11	OTTMUSG00000072552.1	MGI:5010864	processed_pseudogene	Gm18679
ENSMUSG00000073144.4	2.08319	2.77256e-12	1.32976e-11	OTTMUSG00000022807.2	MGI:1922629	antisense	4930599N23Rik
ENSMUSG00000023959.10	2.68583	2.79002e-12	1.3378e-11	OTTMUSG00000072117.2	MGI:1917912	protein_coding	Clic5
ENSMUSG00000027908.2	4.53175	2.93737e-12	1.40636e-11	OTTMUSG00000051990.1	MGI:1918575	protein_coding	Tchhl1
ENSMUSG00000051727.14	-2.20969	3.08049e-12	1.47306e-11	OTTMUSG00000029543.3	MGI:1289222	protein_coding	Kctd14
ENSMUSG00000049128.7	2.67601	3.37203e-12	1.6085e-11	OTTMUSG00000051843.1	MGI:96626	protein_coding	Ivl
ENSMUSG00000050824.12	2.1809	4.13204e-12	1.96328e-11	OTTMUSG00000073183.1	MGI:894282	protein_coding	Sstr5
ENSMUSG00000024827.10	2.20317	4.51477e-12	2.14302e-11	OTTMUSG00000074063.1	MGI:1341155	protein_coding	Gldc
ENSMUSG00000037185.9	-2.13252	5.972e-12	2.82225e-11	OTTMUSG00000071156.1	MGI:1921377	protein_coding	Krt80
ENSMUSG00000082976.10	3.93433	6.13601e-12	2.89763e-11	OTTMUSG00000018888.3	MGI:3705859	protein_coding	Gm15056
ENSMUSG00000001865.2	-2.4962	6.5103e-12	3.06764e-11	OTTMUSG00000051236.1	MGI:88479	protein_coding	Cpa3
ENSMUSG00000028655.11	-2.61689	8.31372e-12	3.89464e-11	OTTMUSG00000008939.2	MGI:1923824	protein_coding	Mfsd2a
ENSMUSG00000000861.15	-2.24612	1.4798e-11	6.85423e-11	OTTMUSG00000005291.2	MGI:106190	protein_coding	Bcl11a
ENSMUSG00000113427.1	-2.0969	1.5446e-11	7.14921e-11	OTTMUSG00000066343.1	MGI:5826015	lincRNA	Gm46378
ENSMUSG00000038115.16	-2.37343	2.04594e-11	9.41337e-11	OTTMUSG00000033377.5	MGI:2387214	protein_coding	Ano2
ENSMUSG00000033107.6	-2.80878	2.55286e-11	1.16652e-10	OTTMUSG00000072940.1	MGI:1914914	protein_coding	Rnf125
ENSMUSG00000105827.1	2.56817	2.60542e-11	1.18969e-10	OTTMUSG00000042084.2	MGI:2448413	protein_coding	H2bc18
ENSMUSG00000034336.3	2.26469	3.30091e-11	1.49632e-10	OTTMUSG00000016340.1	MGI:96568	protein_coding	Ina
ENSMUSG00000041592.16	2.48231	3.75661e-11	1.69772e-10	OTTMUSG00000003805.3	MGI:2443847	protein_coding	Sdk2
ENSMUSG00000055110.8	3.76212	4.04945e-11	1.82792e-10	OTTMUSG00000017335.3	MGI:2442968	antisense	A630012P03Rik
ENSMUSG00000072769.6	2.88042	5.62109e-11	2.51447e-10	OTTMUSG00000053972.1	MGI:3642823	lincRNA	Gm10419
ENSMUSG00000022548.14	3.80917	6.7838e-11	3.02618e-10	OTTMUSG00000025876.1	MGI:88056	protein_coding	Apod
ENSMUSG00000081219.1	2.78775	7.73698e-11	3.43633e-10	OTTMUSG00000015669.1	MGI:1932402	processed_pseudogene	Bambi-ps1
ENSMUSG00000082079.2	3.68893	9.322e-11	4.11573e-10	OTTMUSG00000016816.4	MGI:3649996	protein_coding	Dnmt3c
ENSMUSG00000074486.2	3.12313	1.22363e-10	5.3669e-10	OTTMUSG00000022061.1	MGI:88157	protein_coding	Bglap2
ENSMUSG00000016024.9	-2.45217	1.34752e-10	5.89687e-10	OTTMUSG00000015936.3	MGI:1098776	protein_coding	Lbp
ENSMUSG00000050394.14	2.33372	1.9676e-10	8.53894e-10	OTTMUSG00000019457.1	MGI:2147993	protein_coding	Armcx6
ENSMUSG00000047462.9	-2.0318	2.06432e-10	8.95266e-10	OTTMUSG00000033639.4	MGI:2441809	protein_coding	Gpr141b
ENSMUSG00000104945.1	-2.39797	2.15743e-10	9.34805e-10	OTTMUSG00000052493.1	MGI:5594874	antisense	Gm35715
ENSMUSG00000061852.9	2.53064	2.46537e-10	1.06466e-09	OTTMUSG00000035243.1	MGI:3643856	unprocessed_pseudogene	Gm7582
ENSMUSG00000034127.15	-2.36102	2.75867e-10	1.18655e-09	OTTMUSG00000064185.1	MGI:2384918	protein_coding	Tspan8
ENSMUSG00000045318.6	2.41677	3.25536e-10	1.39676e-09	OTTMUSG00000056027.1	MGI:87936	protein_coding	Adra2c
ENSMUSG00000059336.14	-2.45426	3.54462e-10	1.51751e-09	OTTMUSG00000034695.4	MGI:1351654	protein_coding	Slc14a1
ENSMUSG00000045174.10	2.23712	3.67125e-10	1.56964e-09	OTTMUSG00000049476.2	MGI:3026939	protein_coding	Amer3
ENSMUSG00000113701.1	2.15321	4.80626e-10	2.03957e-09	OTTMUSG00000066792.2	MGI:3646895	transcribed_processed_pseudogene	B230303A05Rik
ENSMUSG00000113845.1	2.12145	5.11203e-10	2.16553e-09	OTTMUSG00000066430.1	MGI:5622358	lincRNA	Gm39473
ENSMUSG00000053957.5	2.89949	5.21772e-10	2.20982e-09	OTTMUSG00000007026.1	MGI:3649378	lincRNA	Gm12474
ENSMUSG00000092511.7	3.78215	5.99059e-10	2.52939e-09	OTTMUSG00000037263.1	MGI:5142012	protein_coding	Gm20547
ENSMUSG00000028542.17	2.21203	8.75836e-10	3.66204e-09	OTTMUSG00000008656.10	MGI:95760	protein_coding	Slc6a9
ENSMUSG00000022762.18	-2.31915	8.9742e-10	3.74742e-09	OTTMUSG00000014960.3	MGI:97282	protein_coding	Ncam2
ENSMUSG00000035211.9	2.00902	1.03184e-09	4.29389e-09	OTTMUSG00000059072.3	MGI:2181647	protein_coding	Xrra1
ENSMUSG00000020125.7	-3.30437	1.16669e-09	4.83943e-09	OTTMUSG00000064918.1	MGI:2679229	protein_coding	Elane
ENSMUSG00000052516.19	2.46037	1.27015e-09	5.2517e-09	OTTMUSG00000017043.8	MGI:1890110	protein_coding	Robo2
ENSMUSG00000104093.1	2.37644	1.2712e-09	5.25491e-09	OTTMUSG00000051872.1	MGI:2443553	antisense	A330015K06Rik
ENSMUSG00000041817.14	-2.25224	1.35014e-09	5.56816e-09	OTTMUSG00000067669.1	MGI:2444268	protein_coding	Fam169a
ENSMUSG00000000247.11	2.58629	1.355e-09	5.58698e-09	OTTMUSG00000012866.6	MGI:96785	protein_coding	Lhx2
ENSMUSG00000118640.1	2.18825	1.42402e-09	5.86159e-09	OTTMUSG00000075005.1		protein_coding	AC167036.2
ENSMUSG00000021758.14	2.6069	1.51014e-09	6.20551e-09	OTTMUSG00000067988.1	MGI:102670	protein_coding	Ddx4
ENSMUSG00000039683.16	-2.2233	1.69032e-09	6.9297e-09	OTTMUSG00000029307.1	MGI:2444413	protein_coding	Sdk1
ENSMUSG00000112614.1	-2.08303	1.8067e-09	7.39427e-09	OTTMUSG00000064367.1	MGI:3646677	processed_pseudogene	Gm9030
ENSMUSG00000022938.8	2.28283	1.89252e-09	7.73898e-09	OTTMUSG00000020067.3	MGI:1270150	protein_coding	Fam3b
ENSMUSG00000054160.2	2.28896	2.40371e-09	9.73464e-09	OTTMUSG00000015700.2	MGI:97349	protein_coding	Nkx2-4
ENSMUSG00000037482.2	3.65325	2.65377e-09	1.07159e-08	OTTMUSG00000016185.3	MGI:1919245	protein_coding	Erv3
ENSMUSG00000025889.13	2.33559	2.7709e-09	1.11749e-08	OTTMUSG00000057624.2	MGI:1277151	protein_coding	Snca
ENSMUSG00000091556.8	3.20603	2.77172e-09	1.11759e-08	OTTMUSG00000017248.1	MGI:3705243	protein_coding	Gm14569
ENSMUSG00000059657.5	-2.00888	3.12327e-09	1.25463e-08	OTTMUSG00000071902.1	MGI:3524944	protein_coding	Stfa2l1
ENSMUSG00000063522.5	3.16548	3.87454e-09	1.54933e-08	OTTMUSG00000045123.1	MGI:1914288	protein_coding	Ly6m
ENSMUSG00000031955.10	2.36953	5.1897e-09	2.05695e-08	OTTMUSG00000061802.1	MGI:108091	protein_coding	Bcar1
ENSMUSG00000046341.5	-2.07877	5.24296e-09	2.07593e-08	OTTMUSG00000000267.2	MGI:3651631	processed_pseudogene	Gm11223
ENSMUSG00000047992.11	2.036	5.71031e-09	2.25635e-08	OTTMUSG00000028188.4	MGI:3041188	protein_coding	Dipk1c
ENSMUSG00000056399.2	-2.69119	9.19877e-09	3.58352e-08	OTTMUSG00000073212.1	MGI:2681414	protein_coding	Prss34
ENSMUSG00000097224.1	2.28895	1.1405e-08	4.41719e-08	OTTMUSG00000042997.1	MGI:5477210	antisense	Gm26716
ENSMUSG00000065987.12	-3.61989	1.18219e-08	4.57132e-08	OTTMUSG00000049043.1	MGI:1916415	protein_coding	Cd209b
ENSMUSG00000027168.21	-2.72296	1.62367e-08	6.20683e-08	OTTMUSG00000015006.11	MGI:97490	protein_coding	Pax6
ENSMUSG00000005917.15	2.68694	1.89866e-08	7.23474e-08	OTTMUSG00000005253.3	MGI:97450	protein_coding	Otx1
ENSMUSG00000085023.1	-2.53517	2.14901e-08	8.15493e-08	OTTMUSG00000008255.1	MGI:3702539	antisense	Gm12744
ENSMUSG00000036502.14	2.04615	3.13226e-08	1.17683e-07	OTTMUSG00000017235.4	MGI:3045722	protein_coding	Tmem255a
ENSMUSG00000097814.5	-2.17298	3.32227e-08	1.2458e-07	OTTMUSG00000048778.2	MGI:3643517	antisense	Panct2
ENSMUSG00000054580.14	2.81778	3.37895e-08	1.26632e-07	OTTMUSG00000012715.5	MGI:102468	protein_coding	Pla2r1
ENSMUSG00000010476.14	2.14195	4.86739e-08	1.79492e-07	OTTMUSG00000060308.2	MGI:894289	protein_coding	Ebf3
ENSMUSG00000112134.1	2.23422	5.45096e-08	2.00363e-07	OTTMUSG00000064862.1	MGI:5623608	lincRNA	Gm40723
ENSMUSG00000096937.1	2.34972	6.54963e-08	2.39336e-07	OTTMUSG00000042704.1	MGI:3704351	lincRNA	Gm10825
ENSMUSG00000048806.4	2.75396	6.87372e-08	2.50658e-07	OTTMUSG00000007654.1	MGI:107657	protein_coding	Ifnb1
ENSMUSG00000042155.3	-2.18613	7.18772e-08	2.61763e-07	OTTMUSG00000013033.1	MGI:2683536	protein_coding	Klhl23
ENSMUSG00000090881.3	2.03366	9.54324e-08	3.45594e-07	OTTMUSG00000069014.4	MGI:3644962	unprocessed_pseudogene	Phf11
ENSMUSG00000036395.15	-2.74449	1.30857e-07	4.69744e-07	OTTMUSG00000028780.4	MGI:2388283	protein_coding	Glb1l2
ENSMUSG00000018849.6	2.03548	1.43875e-07	5.14945e-07	OTTMUSG00000005418.1	MGI:2388637	protein_coding	Wwc1
ENSMUSG00000040314.2	-2.58899	1.44688e-07	5.17665e-07	OTTMUSG00000068804.1	MGI:88563	protein_coding	Ctsg
ENSMUSG00000062624.5	3.03176	2.16792e-07	7.63627e-07	OTTMUSG00000028411.1	MGI:3612288	protein_coding	Cyp2c67
ENSMUSG00000030046.6	3.04293	2.7914e-07	9.74544e-07	OTTMUSG00000057176.1	MGI:1338820	protein_coding	Bmp10
ENSMUSG00000054976.14	2.37741	2.9922e-07	1.04127e-06	OTTMUSG00000026706.2	MGI:2443135	protein_coding	Nyap2
ENSMUSG00000079110.12	-2.20162	3.423e-07	1.18606e-06	OTTMUSG00000015381.5	MGI:107437	protein_coding	Capn3
ENSMUSG00000018623.9	2.51032	3.66179e-07	1.26472e-06	OTTMUSG00000033289.1	MGI:103189	protein_coding	Mmp7
ENSMUSG00000060548.13	2.92048	4.12369e-07	1.41717e-06	OTTMUSG00000069074.1	MGI:1352474	protein_coding	Tnfrsf19
ENSMUSG00000061013.6	2.34144	4.61413e-07	1.57898e-06	OTTMUSG00000040097.4	MGI:2687286	protein_coding	Mkx
ENSMUSG00000094112.2	2.49186	5.00542e-07	1.70835e-06	OTTMUSG00000070550.1	MGI:3045378	protein_coding	9330182O14Rik
ENSMUSG00000035226.5	2.17688	5.05974e-07	1.72588e-06	OTTMUSG00000001075.2	MGI:2674366	protein_coding	Rims4
ENSMUSG00000066755.2	2.04791	5.66388e-07	1.92357e-06	OTTMUSG00000026871.2	MGI:2673064	protein_coding	Tnfsf18
ENSMUSG00000025163.6	-2.7898	7.0628e-07	2.37987e-06	OTTMUSG00000004165.2	MGI:88344	protein_coding	Cd7
ENSMUSG00000026497.7	2.10627	9.48416e-07	3.15671e-06	OTTMUSG00000037622.1	MGI:1351322	protein_coding	Mixl1
ENSMUSG00000040197.4	-2.6332	1.05369e-06	3.49509e-06	OTTMUSG00000027102.1	MGI:2157948	protein_coding	Cd209e
ENSMUSG00000031495.8	-2.8856	1.09368e-06	3.61816e-06	OTTMUSG00000059325.1	MGI:2157947	protein_coding	Cd209d
ENSMUSG00000112276.1	2.50342	1.23259e-06	4.05991e-06	OTTMUSG00000065442.1	MGI:1923240	antisense	5033421B08Rik
ENSMUSG00000057726.3	2.52004	1.26926e-06	4.17714e-06	OTTMUSG00000000709.2	MGI:1919260	protein_coding	Serpinb9g
ENSMUSG00000105867.2	2.17231	1.28402e-06	4.225e-06	OTTMUSG00000053971.2	MGI:5662654	protein_coding	Gm42517
ENSMUSG00000078173.3	-2.21728	1.35311e-06	4.44328e-06	OTTMUSG00000021951.1	MGI:1930020	protein_coding	Lenep
ENSMUSG00000089753.9	2.23911	1.65991e-06	5.41395e-06	OTTMUSG00000003603.5	MGI:3649405	protein_coding	Cd300ld2
ENSMUSG00000112067.1	2.25864	1.73171e-06	5.63769e-06	OTTMUSG00000065680.1	MGI:6097323	TEC	Gm48015
ENSMUSG00000106743.1	-2.51645	1.95638e-06	6.33391e-06	OTTMUSG00000055844.1	MGI:5662984	TEC	Gm42847
ENSMUSG00000055976.6	2.27874	1.97302e-06	6.38457e-06	OTTMUSG00000061042.1	MGI:1919158	protein_coding	Cldn23
ENSMUSG00000040998.18	2.02413	2.26012e-06	7.27588e-06	OTTMUSG00000026534.4	MGI:2148811	protein_coding	Npnt
ENSMUSG00000041669.15	-2.37376	2.31395e-06	7.44297e-06	OTTMUSG00000025404.2	MGI:1926097	protein_coding	Prima1
ENSMUSG00000029417.9	2.63314	2.4578e-06	7.8873e-06	OTTMUSG00000055603.1	MGI:1352449	protein_coding	Cxcl9
ENSMUSG00000055629.5	-2.40827	2.60192e-06	8.33184e-06	OTTMUSG00000060385.1	MGI:2652891	protein_coding	B4galnt4
ENSMUSG00000103998.1	2.49097	4.6972e-06	1.47411e-05	OTTMUSG00000051959.1	MGI:5611253	lincRNA	Gm38025
ENSMUSG00000074491.9	-2.22216	5.06195e-06	1.58472e-05	OTTMUSG00000022398.5	MGI:1923113	protein_coding	Clec4g
ENSMUSG00000030638.13	2.04332	6.06722e-06	1.88418e-05	OTTMUSG00000042384.3	MGI:700011	protein_coding	Sh3gl3
ENSMUSG00000024697.4	2.14056	6.16105e-06	1.9124e-05	OTTMUSG00000074410.1	MGI:95769	protein_coding	Gna14
ENSMUSG00000097111.1	2.06412	6.87142e-06	2.12505e-05	OTTMUSG00000048387.1	MGI:5477083	antisense	Peak1os
ENSMUSG00000058400.13	2.39763	7.19394e-06	2.22089e-05	OTTMUSG00000026506.3	MGI:2677633	protein_coding	Qrfpr
ENSMUSG00000050910.5	2.11924	9.19271e-06	2.80702e-05	OTTMUSG00000003795.1	MGI:2684867	protein_coding	Cdr2l
ENSMUSG00000026725.17	2.33712	9.65944e-06	2.94211e-05	OTTMUSG00000025412.4	MGI:2665790	protein_coding	Tnn
ENSMUSG00000071478.6	2.01389	1.19975e-05	3.62117e-05	OTTMUSG00000000560.2	MGI:2448289	protein_coding	H2ac7
ENSMUSG00000081778.1	2.30448	1.54408e-05	4.61721e-05	OTTMUSG00000018280.1	MGI:3644961	unprocessed_pseudogene	Gm6325
ENSMUSG00000018845.14	2.29042	1.63167e-05	4.87007e-05	OTTMUSG00000000930.2	MGI:2443377	protein_coding	Unc45b
ENSMUSG00000030674.5	-2.40661	1.65146e-05	4.92535e-05	OTTMUSG00000029412.1	MGI:1914625	protein_coding	Qprt
ENSMUSG00000056162.14	2.05912	1.68364e-05	5.01514e-05	OTTMUSG00000028200.2	MGI:2451097	protein_coding	Cndp1
ENSMUSG00000085880.4	2.36479	1.70049e-05	5.06143e-05	OTTMUSG00000019545.1	MGI:3644786	processed_pseudogene	Gm15229
ENSMUSG00000024681.11	-2.15802	2.08539e-05	6.15403e-05	OTTMUSG00000047243.2	MGI:2158468	protein_coding	Ms4a3
ENSMUSG00000097755.2	-2.31785	2.55899e-05	7.48876e-05	OTTMUSG00000073318.1	MGI:1922951	lincRNA	2010110K18Rik
ENSMUSG00000058420.8	2.19726	2.85157e-05	8.31102e-05	OTTMUSG00000057261.3	MGI:104966	protein_coding	Syt17
ENSMUSG00000097053.1	2.20431	2.962e-05	8.61728e-05	OTTMUSG00000042699.1	MGI:3780140	unprocessed_pseudogene	Gm1972
ENSMUSG00000085152.1	2.05181	3.66442e-05	0.000105749	OTTMUSG00000001301.1	MGI:3649410	lincRNA	Gm11496
ENSMUSG00000093726.1	-2.0207	4.71348e-05	0.000134399	OTTMUSG00000040083.1	MGI:5313114	sense_overlapping	Gm20667
ENSMUSG00000108095.1	-2.02419	5.35138e-05	0.000151604	OTTMUSG00000056538.1	MGI:5690459	lincRNA	Gm44067
ENSMUSG00000086145.1	2.07536	5.97817e-05	0.000168473	OTTMUSG00000022540.1	MGI:3705129	sense_intronic	Gm15479
ENSMUSG00000039543.16	2.02073	6.05237e-05	0.000170464	OTTMUSG00000032888.6	MGI:1923920	protein_coding	Cfap70
ENSMUSG00000073530.11	2.03426	7.41941e-05	0.000207396	OTTMUSG00000029804.9	MGI:3051647	protein_coding	Pappa2
ENSMUSG00000101581.6	2.21634	7.77027e-05	0.000216921	OTTMUSG00000047576.1	MGI:2442576	processed_transcript	C430002N11Rik
ENSMUSG00000028004.12	-2.07146	0.000135781	0.000368059	OTTMUSG00000043302.2	MGI:108418	protein_coding	Npy2r
